# Supplementary material for: Cholesterol-binding motifs in STING that control endoplasmic reticulum retention mediate anti-tumoral activity of cholesterol-lowering compounds
Source: Nat Commun. 2024 Mar 29;15:2760. doi: 10.1038/s41467-024-47046-5 (PMC10980718; doi:10.1038/s41467-024-47046-5)
Supplement: Supplementary file 4 — Source Data [file 41467_2024_47046_MOESM4_ESM.xlsx]

## Sheet: Fig 1
		Fig 1a
										Mock				cGAMP
								pSTING	MβCD (mM)	0	0.5	1	2	0	0.5	1	2
										0.169776	0.10371	0.041522	0.034248	1.44413	1.96259	2.84387	3.53966
										0.093645	0.08712	0.045315	0.029506	1.33539	1.45132	2.41707	3.41114
										0.04902	0.094937	0.029268	0.023715	1.46528	1.56269	2.31049	2.95379
								pTBK1		Mock				cGAMP
									MβCD (mM)	0	0.5	1	2	0	0.5	1	2
										0.000252	9.47e-05	0.000159	0.00016	0.181118	0.265184	0.315204	0.445296
										0.001454	0.00107	0.003798	0.001779	0.226088	0.26468	0.42378	0.561271
										0.010135	0.004878	0.010417	0.007071	0.237622	0.257087	0.351697	0.404494
								pIRF3		Mock				cGAMP
									MβCD (mM)	0	0.5	1	2	0	0.5	1	2
										0	0	0	0	0.131321	0.229167	0.458106	0.593696
										0	0	0	0	0.127301	0.252226	0.400717	0.535077
										0	0	0	0	0.145105	0.25	0.377549	0.491893
		Fig 1b
		Fig 1c
							pSTING	Control	LSS-sgRNA	ABCG1-sgRNA
								1.68145	2.89478	0.079968
								1.42162	3.57172	0.07269
								1.81837	3.72996	0.093074
							pTBK1	Control	LSS-sgRNA	ABCG1-sgRNA
								0.261631	0.501272	0.002911
								0.177112	0.538745	0.001269
								0.220241	0.338248	0.002484
							pIRF3	Control	LSS-sgRNA	ABCG1-sgRNA
								0.145897	0.582693	0
								0.173077	1.26322	0
								0.130225	1.01072	0
		Fig 1d
		Fig 1e
					Mock			cGAMP						Mock			cGAMP
			0	0	0.256	0	0	84.196	61.956	48.06		0	0	0	0	0	343.096	336.304	220.038
			0.5	1	0.456	0	0	70.152	64.276	57.716		0.5	1	0	0	0	684.564	680.496	750.99
			0.75	2	0.232	0	0	73.648	60.468	55.744		0.75	2	0	0	0	672.088	692.128	515.208
			1	3	0.084	0	0	72.876	76.868	65.424		1	3	5.316	3	0	761.788	960.824	782.25
			1,5	4	0.112	0	0	169.428	99.696	89.544		1,5	4	1.328	9.556	0	1671.39	1267.94	977.148
			2	5	0.432	0	0	214.588	187.86	238.336		2	5	0.316	0.316	3.996	2014.4	1618.3	1355.26
		Fig 1f
				Mock			MBCD					Mock			MBCD
			None	0.32	0.648	0	0.168	0.192	0.428		None	0	2.424	1.606	3.686	5.098	8.156
			10	0.888	0.58	0.364	0.408	0.692	0.428		10	5.326	1.016	3.928	41.694	89.648	51.072
			20	1.504	1.304	0.908	1.172	2.144	1.196		20	21.068	11.8	2.684	123.702	201.138	86.176
			30	1.28	1.26	1.592	3.472	3.72	5.42		30	3.928	20.358	6.222	312.702	358.87	556.736
			40	1.836	1.28	3.744	4.292	6.072	12.94		40	3.686	8.572	51.072	274.052	530.722	477.626
			50	2.3	3.652	9.328	8.584	9.572	7.984		50	7.308	13.734	131.878	634.75	760.806	461.472
			60	3.904	8.92	6.144	14.572	24.124	18.404		60	8.78	136.238	24.564	735.1	1070.84	780.574
			70	5.212	6.52	7.488	27.976	40.828	57.116		70	8.986	40.9	29.492	910.938	1753.91	1338.46
		Fig 1g	HLA-DR								CD86								CD83
			UT	cGAMP	cGAMP+Fili		1 mM		2 mM		UT	cGAMP	cGAMP+Fili		1 mM		2 mM		UT	cGAMP	cGAMP+Fili			1 mM	2 mM
			1	3.08189	9.65668	1.0037	3.12869	0.722328	6.74597		1	1.64497	8.38091	0.818128	9.58551	1.10382	23.3827		1	1.87935	4.9684	0.693361	0.534001	3.0268	4.12644
			1	5.7642	14.5195	1.07514	5.44535	0.903983	9.48947		1	2.3822	30.9751	1.07753	11.9499	1.575	30.7965		1	2.57257	7.42417	0.865899	0.618774	3.75811	4.67303
			1	3.33157	8.08794	1.30945	5.19442	1.1492	5.60825		1	4.63242	18.4363	0.931271	16.2568	0.748855	23.5766		1	1.72485	6.92511	1.10842	1.00314	4.88998	6.29622
			1	2.53144	9.66678	0.509964	3.08214	0.52129	5.76217		1	5.22897	42.8805	1.14879	28.4077	1.09195	25.9573		1	1.45051	5.17282	1.05385	1.07257	4.65674	7.32709

## Sheet: Fig 2
	Fig 2a
	cGAMP (h)	0	2	4		One-way ANOVA test	Summary	P Value
		2.62	1.92	2.47		0 vs. 2	*	0.0160978
		2.31	2	2.28		0 vs. 4	ns	0.6988
		2.49	2.19	2.4		2 vs. 4	*	0.0423782
	Fig 2c
	cGAMP (h)	0	1	2	4	One-way ANOVA test	Summary	P Value
		0.39	0.27	0.12	0.38	0 vs. 1	*	0.0195
		0.47	0.37	0.39	0.44	0 vs. 2	****	<0,0001
		0.53	0.42	0.13	0.31	0 vs. 4	*	0.0368
		0.47	0.3	0.2	0.33
		0.27	0.42	0.14	0.33
		0.39	0.33	0.16	0.54
		0.54	0.46	0.2	0.27
		0.55	0.35	0.28	0.4
		0.59	0.3	0.37	0.4
		0.45	0.52	0.41	0.49
		0.36	0.35	0.28	0.43
		0.6	0.28	0.24	0.47
		0.46	0.3	0.08	0.5
		0.36	0.5	0.18	0.24
		0.66	0.36	0.39	0.14
	Fig 2d									Fig 2e
										pSTING	Control	SOAT1-sg1	SOAT1-sg2	VAPA-sg1	VAPA-sg2	S1R-sg1	S1R-sg2	CAV1-sg1	CAV1-sg2	OSBP-sg1	OSBP-sg2
											1.41286	0.565456	0.588832	2.98198	3.70245	1.90096	1.33569	0.729245	0.627987	1.10091	1.27405
											1.36594	0.358711	0.621359	3.55663	3.80428	1.64616	1.31442	0.689723	0.878419	1.03963	1.05556
											1.36335	0.651639	0.60791	3.19999	3.42002	1.80165	0.565271	0.601746	0.75666	1.17544	0.954504
										pTBK1	Control	SOAT1-sg1	SOAT1-sg2	VAPA-sg1	VAPA-sg2	S1R-sg1	S1R-sg2	CAV1-sg1	CAV1-sg2	OSBP-sg1	OSBP-sg2
											0.933526	0.0807102	0.248507	1.45952	1.96252	1.58045	0.916229	0.651837	0.408176	0.806695	0.640328
											0.912212	0.0776805	0.248669	1.70464	1.60748	1.06076	0.811675	0.773425	0.34735	0.803536	0.773447
											0.795898	0.0691824	0.23778	1.57683	1.33916	1.15572	1.02171	0.556621	0.535082	0.423168	0.401805
										pIRF3	Control	SOAT1-sg1	SOAT1-sg2	VAPA-sg1	VAPA-sg2	S1R-sg1	S1R-sg2	CAV1-sg1	CAV1-sg2	OSBP-sg1	OSBP-sg2
											0.653674	0.001514	0.0190181	1.07062	0.870281	0.680334	0.485817	0.643983	0.57599	0.975271	0.846819
											0.430068	0.00110436	0.0124927	0.593983	0.738655	0.543348	0.364635	0.436194	0.384731	0.618732	0.634393
											0.665479	0.00173686	0.0193868	0.99266	0.828509	0.679385	0.598484	0.601	0.557124	0.806956	0.72412
						Mock			cGAMP
	Fig 2f				Fig 2g	WT	STING KO	SOAT1 KO	WT	STING KO	SOAT1 KO		One-way ANOVA test	Summary	P Value
	Mock		cGAMP			0.5	0.71	0.63	0.3	0.59	0.52		WT-Mock vs. WT-cGAMP	**	0.00109079
	WT	SOAT1 KO	WT	SOAT1 KO		0.52	0.45	0.7	0.52	0.57	0.83		STING KO-Mock vs. STING KO-cGAMP	ns	0.999905
	2.12	2.61	2.08	2.53		0.85	0.42	0.67	0.43	0.47	0.45		SOAT1 KO-Mock vs. SOAT1 KO-cGAMP	ns	0.368749
	2.53	2.63	1.96	2.43		0.74	0.62	0.65	0.42	0.7	0.59
	2.38	2.73	2.05	2.5		0.58	0.59	0.63	0.47	0.47	0.43
						0.37	0.72	0.79	0.4	0.69	0.65
	One-way ANOVA test	Summary	P Value			0.45	0.52	0.52	0.43	0.67	0.57
	WT-Mock vs. SOAT1 KO-Mock	*	0.0429			0.42	0.58	0.56	0.28	0.79	0.58
	WT-Mock vs. WT-cGAMP	*	0.0429			0.6	0.77	0.69	0.51	0.76	0.66
	SOAT1 KO-Mock vs. SOAT1 KO-cGAMP	ns	0.341			0.56	0.71	0.69	0.36	0.68	0.53
	WT-cGAMP vs. SOAT1 KO-cGAMP	**	0.0057			0.52	0.73	0.71	0.48	0.74	0.54
						0.5	0.53	0.58	0.4	0.59	0.52
						0.66	0.8	0.7	0.44	0.49	0.45
						0.57	0.73	0.5	0.45	0.71	0.68
						0.56	0.55	0.67	0.41	0.52	0.71
						0.51	0.75	0.63	0.45	0.69	0.79
						0.58	0.66	0.56
						0.55	0.51	0.79
						0.62	0.74	0.74
						0.57	0.73	0.8

## Sheet: Fig 3
	Fig 3a	ER-STING	Mock		cGAMP			One-way ANOVA test	Summary	P Value
			Mock	MβCD	Mock	MβCD		Mock vs. MβCD	*	0.0169121
			24.1	22.3	22.1	18.3		Mock vs. MβCD	**	0.00033957
			23.2	22.6	22.5	19.1
			24.5	21.8	21.7	19.4
		Golgi-STING	Mock		cGAMP			One-way ANOVA test	Summary	P Value
			Mock	MβCD	Mock	MβCD		Mock vs. MβCD	**	6.88269e-05
			4.72	8.45	8.25	12		Mock vs. MβCD	**	4.5327e-05
			4.55	7.66	7.37	11.1
			5.01	7.95	8.33	11.2
	Fig 3b
									ERGIC53			STING
								M/O	0.051951	0.028062	0.014382	0.004073	0.004115	0.007109
								MβCD-0mM	0.417045	0.375737	0.276999	0.123596	0.16879	0.169772
								MβCD-1mM	0.594063	0.674012	0.817665	0.444234	0.555977	0.586156
								MβCD-2mM	0.955879	1.02651	0.974011	0.672414	1.13224	1.10962
								One-way ANOVA test	Summary	P Value		One-way ANOVA	Summary	P Value
								ERGIC53				STING
								M/O vs. 0mM	**	0.0096		M/O vs. 0mM	ns	0.3605
								0mM vs. 1mM	**	0.0071		0mM vs. 1mM	**	0.0031
								1mM vs. 2mM	*	0.0214		1mM vs. 2mM	**	0.0007
	Fig 3c
	ER-STING	UT	MβCD	UT-cGAMP	MβCD-cGAMP			One-way ANOVA test	Summary	P Value
		0.8	0.73	0.22	0.12			UT vs. MβCD	ns	0.740893
		0.81	0.34	0.19	-0.17			UT-cGAMP vs. MβCD-cGAMP	**	0.00363204
		0.83	0.65	0.31	-0.11
		0.7	0.52	0.56	0.03
		0.46	0.41	0.41	-0.09
		0.27	0.76	0.39	0.07
		0.85	0.58	0.15	0.07
		0.78	0.55	0.55	-0.08
		0.82	0.8	-0.03	0.11
		0.76	0.95	0.06	-0.03
	Golgi-STING	UT	MβCD	UT-cGAMP	MβCD-cGAMP			One-way ANOVA test	Summary	P Value
		0.345	0.475	0.321	0.626			UT vs. MβCD	ns	0.939952
		0.118	0.514	0.506	0.872			UT-cGAMP vs. MβCD-cGAMP	*	0.0126114
		0.216	0.188	0.57	0.68
		0.089	0.169	0.561	0.744
		0.131	0.125	0.532	0.778
		0.153	0.439	0.566	0.862
		0.406	0.588	0.581	0.667
		0.341	0.142	0.521	0.799
		0.536	0.146	0.875	0.859
		0.563	0.508	0.352	0.754
	Fig 3d
		Mock	MβCD	Cholesterol
		47	74	22				One-way ANOVA test	Summary	P Value
		38	57	10				Mock vs. MβCD	**	2.33036e-05
		15	80	23				Mock vs. Cholesterol	*	0.0396934
		27	61	29
		25	31	11
		44	53	12
		22	65	20
		19	55	22
		33	34	12
		29	72	9

## Sheet: Fig 4
	Fig 4a
		Mock-UT	Mock-cGAMP	MβCD-UT	MβCD-cGAMP		One-way ANOVA test	Summary	P Value
		10.7	14	25	25.8		Mock-UT vs. Mock-cGAMP	**	0.00393816
		11	15.2	23.2	27.2		Mock-UT vs. MβCD-UT	**	8.37184e-07
		11.8	15.8	22.5	26.8		Mock-cGAMP vs. MβCD-cGAMP	**	1.42351e-06
							MβCD-UT vs. MβCD-cGAMP	*	0.0153379
	Fig 4b	Mock		cGAMP
		Mock	MβCD	Mock	MβCD		One-way ANOVA test	Summary	P Value
		0.908358	1.62306	1.96614	4.04152		Mock-Mock vs. MβCD-Mock	*	0.0487
		0.890451	1.0645	1.42788	2.05653		Mock-Mock vs. Mock-cGAMP	*	0.0195
		1.14558	1.81673	2.10434	2.06319		Mock-cGAMP vs. MβCD-cGAMP	*	0.021
		1.05747	1.93125	1.75185	2.16941
		1.02121	2.92542	1.32357	3.13487
		0.194978	1.2452	2.3438	2.20875
		1.08279	2.09646	2.86872	5.17683
		1.27917	1.50049	0.917124	3.35472
		1.17429	1.58693	3.02584	1.76636
		0.945622	2.53868	1.81228	3.31838
	Fig 4d
	Fig 4e
		WT	STING-Y81A	STING-F153A	R78A, Y81A and V85A	K150A, F153A and V155M
		3.83	3.18	1.68	2.31	0.5
	Fig 4f
		GFP	WT	Y81A	Y81-3A	F153A	F153-3A		One-way ANOVA test	Summary	P Value
		-1.06559	-0.47917	0.366959	1.02895	0.925999	3.90182		WT vs. GFP	**	0.0092
		-0.99247	-0.42649	0.841192	1.24511	0.928256	4.29682		WT vs. Y81A	**	0.0006
		-1.22026	-0.44057	0.216318	1.41375	0.984766	4.49897		WT vs. Y81-3A	**	<0,0001
									WT vs. F153A	**	<0,0001
									WT vs. F153-3A	**	<0,0001
	Fig 4g
		WT	Y81A	F153A		One-way ANOVA test	Summary	P Value
		16.8	12.9	13.4		WT vs. Y81A	**	4.60064e-05
		17.2	12	12.6		WT vs. F153A	**	0.000116944
		18	11.8	13
	Fig 4h	WT	Y81A	F153A		One-way ANOVA test	Summary	P Value
		8.86	12.8	13.8		WT vs. Y81A	**	1.59315e-06
		9.21	13	13.5		WT vs. F153A	**	7.06408e-07
		8.99	12.9	13.11

## Sheet: Fig 5
	Fig 5a
		Time (days)	PBS				30 mg/kg MBCD				10 mg/kg MBCD				3 mg/kg MBCD				1 mg/kg MBCD				0.3 mg/kg MBCD
		7	26.79	15.07	23.38		35.71	26.16	21.39	18.75	30.89		11.69	18.69	23.69	24.38	14.03	14.17	9.42	24.05	41.04	19.06	13.22	15.42	24.41	14.83
		10	48.14	41.53	24.14		10.93	30.8	37.25	13.74	73.31		31.88	19.89	36.96	52.6	36.03	21.88	33.24	31.54	42.99	57.03	10.95	24.02	13.71	28.38
		13	85.59	104.85	47.57		46.76	29.39	45.62	18.33	88		45.04	21.53	47.09	52.44	72.56	41.24	33.5	45.28	56.87	58.69	17.52	25.23	14.65	33.59
		15	92.85	125.47	81.69		95.23	51.37	84.89	21.94	135.28		72.79	63.8	76.17	62.14	111.43	74.31	71.41	77.37	112	212.86	21.54	25.1	14.32	45.09
		17	206.72	171.65	122.89		160.29	117.86	167.75	55.9	243.21		146.18	101.8	118.28	185.87	239.81	132.73	131.66	105.63	116.02	277.6	38.67	60.13	43.68	60.45
		20	342.29	341.7	320.26		294.16	241	282.32	150.02	345.57		241.68	189.26	246.19	257.09	369.76	333.71	180.03	230.62	430.1	544.77	146.14	102.25	75.46	210.11
																													Fig 5c
																															Time (days)		WT:Vehicle	WT: 30 mg/ml MBCD	WT: 0.3 mg/ml MBCD
																														2	25-Sep-2020	14-Oct-2020	1
																														7	25-Sep-2020	18-Oct-2020	1
																														11	25-Sep-2020	19-Oct-2020	1
	fig 5b																													12	25-Sep-2020	19-Oct-2020	1
		Time (days)	WT:Vehicle								WT: 30 mg/ml MBCD								WT: 0.3 mg/ml MBCD											16	25-Sep-2020	19-Oct-2020	1
		7	39.62	11.58	20.79	32.03	27.08	20.52	15.95	28.95	10.75	24.64	19.51	15.96	31.71	22.39	30.67	26.51	12.79	30.03	12.96	25.26	22.29	32.38	27.1	37.79				17	25-Sep-2020	19-Oct-2020	1
		10	66.35	27.48	37.39	60.92	28.77	52.25	54.15	65.03	42.82	22.96	56.3	33.15	55.31	34.39	43.8	67.35	19.62	41.92	12.59	27.02	19.93	25.59	39.97	23.13				19	25-Sep-2020	21-Oct-2020	1
		13	134.99	56.82	56.98	121.37	66.58	119.28	99.44	132.6	107.13	33.82	122.47	53.19	106.49	68.03	88.65	76.63	46.85	105.29	17.55	24.12	25.84	27.27	59.56	22.57				20	25-Sep-2020	21-Oct-2020	1
		16	179.4	127.81	120.12	223.17	119	194.66	217.79	217.48	157.61	80.58	229.15	146.24	185.75	110	186.89	114.18	83	83.99	50.8	56.17	31.21	72.08	102.49	26.85				5	25-Sep-2020	14-Oct-2020		1
		19	332.17	222.08	174.37	478.64	308.44	435.39	235.42	571.9	291.96	151.27	561.19	300.05	323.32	179.49	449.37	139.6	201.56	372.28	150.06	148.53	77.56	144.13	242.92	53.06				6	25-Sep-2020	19-Oct-2020		1
																														8	25-Sep-2020	19-Oct-2020		1
																														9	25-Sep-2020	19-Oct-2020		1
																														14	25-Sep-2020	21-Oct-2020		1
																														15	25-Sep-2020	21-Oct-2020		1
																														18	25-Sep-2020	21-Oct-2020		1
																														24	25-Sep-2020	19-Oct-2020		1
	fig 5d																													1	25-Sep-2020	19-Oct-2020			1
																														3	25-Sep-2020	21-Oct-2020			1
		Time (days)	Stinggt/gt:Vehicle								Stinggt/gt: 30 mg/ml MBCD								Stinggt/gt: 0.3 mg/ml MBCD											4	25-Sep-2020	21-Oct-2020			1
		7	22.97	36.87	26.76	9.54	5.12	27.81	17.88	10.35	43.11	21.12	24.24	14.95	20.49	8.57	25.59	19.64	18.21	15.47	19.53	13.95	14.3	13.4	10.38	30.14				10	25-Sep-2020	21-Oct-2020			1
		10	43.44	47.92	54.38	22.05	14.85	67.6	21.47	15.04	62.53	31.3	46.12	51.91	54.58	23.72	40.18	24.3	52.34	21.44	15.33	30.54	35.82	38.65	23.61	26.73				13	25-Sep-2020	23-Oct-2020			1
		13	78	127.42	94.88	29.43	49.74	102.93	46.83	36.85	107.05	77.51	54.81	93.91	107.02	65.41	98	58.22	66.37	71.07	38.98	40.62	97.91	59.48	39.16	63.93				21	25-Sep-2020	28-Oct-2020			1
		16	264.17	182.46	152.27	98.39	140.71	252.4	60.64	79.69	287.09	99.42	107.53	214.36	206.02	131.41	209.29	120.2	174.68	140.23	110.96	166.57	233.16	244.61	82.17	99.81				22	25-Sep-2020	24-Oct-2020			1
		19	588.94	673.18	433.71	195.97	379.85	500.03	124.01	312.58	493.35	238.36	265.66	812.83	663.94	242.24	674.01	258.39	294.18	335.53	198.83	325.5	854.09	411.96	172.83	235.04				23	25-Sep-2020	28-Oct-2020			1
	fig 5e
		Vehicle								cGAMP								MBCD									cGAMP+MBCD
	8	21.49	45.62	32.45	37.67	32.54	27.54	49.71		23.03	39.54	30.74	54.2	32.23	57.38	27.73	22.31		46.75	11.81	60.44	47.93	5.37	34.09	33.06		72.06	31.75	24.16	32.53	31.53	23.28	30.72	34.57
	10	47.67	63.88	47.83	66.16	62	32.22	82.12		56.61	55.55	52.97	95.73	76.22	82.09	64.42	36.13		65.32	43.1	66.6	53.3	56.39	102.88	36.27		90.9	84.6	46.08	38.66	42.86	54.08	65.36	77.02
	13	120.41	169.66	99.37	74.06	138.13	30.33	219.83		86.96	45.28	64.12	144	162.93	188.77	108.64	70.56		90.73	59.59	115.7	167.87	58.88	131.71	76.85		103.6	125.97	61.87	55.26	69.13	110.42	81.97	105.49
	16	190.731	222.256	185.986	183.924	112.89	46.8626	366.27		118.925	52.4894	68.9799	210.919	258.71	163.362	87.8093	91.9923		167.47	136.008	212.292	217.174	58.3915	174.734	123.445		148.558	153.817	53.6224	53.2656	33.4407	173.331	74.0485	73.4115
	18	300.878	356.882	226.66	255.663	151.486	53.424	618.121		130.492	40.9395	60.3591	275.766	416.298	285.657	84.7234	261.9		350.729	302.812	345.847	352.655	80.6656	337.885	220.727		160.31	262.677	51.3207	32.069	14.5881	272.487	75.7585	117.388
	Fig 5f
	fig 5g
		Time (days)	Vehicle					aPD-1					MBCD					PaPD-1+MBCD
		0	0	0	0	0	0	0	0	0	0	0	0	0	0	0	0	0	0	0	0	0
		8	93.1241	123.877	88.3291	68.5619	56.3128	51.9777	65.111	145.364	88.5866	79.9494	119.94	92.0464	131.737	93.4241	52.3432	68.5619	59.3942	86.1711	121.657	89.2459
		11	105.419	149.944	94.0493	79.0275	112.399	65.5444	48.9275	137.725	82.0754	62.6995	107.65	127.523	92.6127	72.9485	44.5754	69.237	48.5554	91.1427	57.182	100.472
		14	161.854	205.774	125.135	125.064	150.877	58.9415	66.5957	169.417	96.5681	66.5957	130.76	96.1405	127.523	97.6666	82.0754	73.9616	48.9275	66.6983	99.9629	103.771
		16	228.482	286.132	135.637	218.637	196.011	32.853	75.0926	165.663	99.2279	75.0926	206.434	161.86	103.302	79.7309	45.4264	69.9577	28.8487	19.8741	63.2879	65.5811
		18	291.667	340.684	200.768	427.193	372.016	94.7671	143.321	198.892	202.545	89.8987	185.646	263.157	111.703	100.468	60.6316	62.5154	30.1309	0	96.2263	160.169
		21	424.654	645.961	361.56	498.279	484.426	282.158	342.186	327.07	482.853	182.035	191.945	500.647	150.748	138.084	164.969	170.253	80.0988	0	143.916	398.64
		23	585.961	948.188	600.764	974.804	803.589	277.98	493.942	574.062	607.416	355.181	365.359	683.666	348.954	226.123	292.025	232.155	65.4923	0	198.431	489.608
	fig 5h
			Time (days)		Vehicle	PD-1	MbCD	PD-1+MbCD
		17	11-Jan-2021	3-Feb-2021	1
		19	11-Jan-2021	3-Feb-2021	1
		18	11-Jan-2021	5-Feb-2021	1
		20	11-Jan-2021	5-Feb-2021	1
		16	11-Jan-2021	8-Feb-2021	1
		8	11-Jan-2021	5-Feb-2021		1
		9	11-Jan-2021	5-Feb-2021		1
		10	11-Jan-2021	8-Feb-2021		1
		6	11-Jan-2021	10-Feb-2021		1
		7	11-Jan-2021	10-Feb-2021		1
		12	11-Jan-2021	5-Feb-2021			1
		13	11-Jan-2021	5-Feb-2021			1
		14	11-Jan-2021	8-Feb-2021			1
		11	11-Jan-2021	10-Feb-2021			1
		15	11-Jan-2021	12-Feb-2021			1
		4	11-Jan-2021	8-Feb-2021				1
		5	11-Jan-2021	8-Feb-2021				1
		1	11-Jan-2021	10-Feb-2021				1
		2	11-Jan-2021	14-Feb-2021				1
		3	11-Jan-2021	17-Feb-2021				0

## Sheet: Fig 6
	Fig 6b
	PRAD	CCL2			CH25H			CXCL10			IFI16			IFITM3			IFNG			ISG15			ISG20			RSAD2			GAPDH
		LOW	HIGH		LOW	HIGH		LOW	HIGH		LOW	HIGH		LOW	HIGH		LOW	HIGH		LOW	HIGH		LOW	HIGH		LOW	HIGH		LOW	HIGH
		22.7842	43.8857		0.837711	0.199974		25.7776	2.6237		4.78842	4.69325		244.08	196.982		0.021099	0		36.081	7.73326		5.12076	0.241016		20.3088	23.3226		750.033	860.643
		89.6249	2.32784		7.62716	1.03739		4.72604	5.95723		4.05028	5.83487		171.05	141.493		0	0		13.941	56.7019		4.11393	19.2907		14.0142	16.8401		253.737	414.682
		9.36937	25.5389		1.4504	1.78862		4.10489	11.3479		13.0012	0.620728		141.311	125.804		0	0.014693		32.794	11.717		4.71992	2.07532		11.9901	9.56617		587.808	392.274
		60.7947	2.66155		8.08921	0.02236		0.440139	16.0987		5.08846	7.84384		164.472	48.5378		1.17771	0.973501		17.059	32.294		2.30134	0.775243		8.34694	8.08935		705.798	401.634
		16.3182	16.7235		1.14071	0.419165		22.2441	5.8366		7.08852	2.8028		142.233	53.8193		0.04097	0.798251		23.6433	506.171		1.18311	3.65233		7.20962	7.60133		62.4607	471.731
		39.2104	12.0099		3.23576	0.609501		6.91404	4.15432		5.61722	3.76536		236.115	102.57		0.036215	0		12.5925	9.78906		2.9749	1.34646		5.66458	6.71732		528.662	533.744
		4.04213	11.0273		2.1053	5.37208		19.4439	24.5281		2.30732	1.16925		172.892	62.4428		0	0.014016		101.292	3.83417		1.56136	0.697944		4.05165	6.66456		360.037	295.281
		25.0775	11.3824		0.282725	0.500052		138.067	7.91929		7.52251	5.04256		336.581	73.679		0.148477	0.023669		8.62725	59.7547		1.40336	3.36248		4.00915	5.00505		118.914	332.383
		0.95563	4.13995		0.508419	0.061267		1.42163	1.77425		3.77236	5.90882		139.076	143.314		0.065217	0.104477		43.9635	14.1184		0.507737	0.941522		3.80897	3.43015		252.459	649.53
		3.31975	23.4		1.28427	1.77257		9.04281	13.2767		5.68839	1.83378		92.3979	95.9373		0.01627	0.076345		67.3503	60.8126		2.25697	3.20239		3.38133	3.08694		534.709	192.367
		11.8327	7.59919		3.70316	0.587801		9.63654	6.77808		10.5339	3.5271		99.9593	450.428		0.033545	0.042379		240.7	787.551		1.55504	1.20104		3.17809	2.76846		546.46	542.814
		22.7109	4.05354		1.35077	0.122413		86.4091	4.32772		5.46079	7.39834		272.889	93.7431		0.060282	0		216.007	7.32166		1.40004	0.753305		3.07881	2.22117		480.592	540.269
		11.9656	76.7256		5.72416	0.290682		0.147933	3.3698		2.47422	9.35858		237.399	165.856		1.89404	0		30.2958	73.3001		7.67863	0.641217		2.7508	1.92858		483.854	235.601
		8.11176	13.9479		3.37511	0.220417		8.66337	63.525		9.16953	3.19228		203.97	63.5406		0.562977	0		12.3497	379.528		8.42897	1.4864		2.63611	1.88566		640.285	539.832
		6.62529	2.61314		2.20655	1.22919		10.6594	3.90868		11.6027	2.54308		97.1545	177.905		0.03086	0.084024		92.6368	18.9775		1.3996	2.96576		2.44241	1.81519		327.414	326.858
		34.193	16.2633		8.93014	1.85431		1.45537	11.5553		8.5547	2.05484		176.883	43.5436		0.021536	0		26.0277	25.5238		0.351447	0.271895		2.27514	1.80417		337.035	369.27
		5.06961	18.1855		5.29458	0.220688		2.59797	1.77907		2.8214	2.47928		206.503	184.037		0.327499	0		22.1566	33.419		6.10219	1.78576		2.15421	1.5867		575.69	362.411
		24.7606	5.16436		1.12563	0.433819		23.1269	64.2869		4.84638	1.62799		54.6257	109.503		0.773339	0		103.822	45.2842		0.519646	6.52495		1.90712	1.45138		267.01	623.232
		219.444	2.05449		2.63638	1.30436		4.95226	5.69512		3.06755	2.19867		317.364	61.4399		0.746014	0		22.6151	57.999		2.41464	0.687851		1.78649	1.31545		383.587	366.207
		2.91575	7.79936		0.169634	0.374652		30.2194	36.3534		12.3324	1.91643		277.838	36.0693		0.072362	0.109418		37.9323	40.421		9.44121	1.37716		1.75482	1.27522		257.069	406.637
		42.4642	51.2771		1.66456	1.22798		2.76205	26.7776		1.36825	5.61645		70.2168	51.6082		0.037041	0.135604		42.0176	35.0596		0.796803	0.473609		1.65357	1.24369		543.581	344.249
		15.2356	3.30119		5.72921	0.626237		2.57172	13.3898		7.11156	0.960797		172.61	121.148		0	0		301.65	472.682		0.260949	1.03459		1.57458	1.22475		513.813	555.166
		12.2094	4.93503		3.61724	0.878286		6.47245	1.87579		3.16812	4.91186		363.448	120.885		0.091613	0		32.1288	41.1942		3.38993	1.70954		1.54993	1.17013		328.238	810.254
		28.4321	5.67422		1.81696	1.76614		2.52996	19.6891		3.84949	2.10981		227.073	75.1859		0.421665	0.045021		17.9954	995.878		5.44067	0.823586		1.47334	1.16529		813.64	803.979
		9.82309	9.05801		9.24919	0.551028		18.8412	1.61456		11.8971	2.65126		168.527	85.6576		0.21422	0.014569		19.291	158.223		0.990168	3.63709		1.46222	1.1471		593.217	419.042
		9.42531	12.2347		0.502547	3.51189		3.02303	14.1998		6.20268	16.0414		49.7439	295.202		0.120797	0		95.674	25.1308		2.02078	0.818527		1.38433	1.13278		754.204	534.295
		5.33045	1.89825		2.56394	0.612714		15.128	5.71247		5.9665	5.66277		180.898	73.2388		0.083158	0.027119		25.3299	660.926		1.3559	2.37093		1.38278	1.10602		284.543	322.333
		5.10807	1.63306		0.574885	0.719752		1.5503	29.2539		9.67254	3.92199		389.106	89.4133		0.03008	0.016197		1145.02	27.1674		4.33123	2.48524		1.30379	1.09883		107.676	381.815
		8.38214	15.0067		0.869214	0.684177		13.9101	13.5775		2.97379	2.85259		779.404	340.276		0.026685	0.02623		10.5743	64.0447		3.91309	0.799624		1.29555	1.07944		471.182	698.833
		27.9821	28.8826		1.28917	0.576433		9.26839	18.714		4.917	0.850975		253.812	121.278		0.51079	0.069867		17.5689	8.16959		0.872029	1.03713		1.11962	1.06877		424.102	436.752
		131.675	10.6017		1.29906	4.89975		72.427	2.25257		27.9121	4.53167		66.8468	127.001		0.218496	0.935997		40.3663	66.3645		0.64524	3.61407		0.999763	1.0385		555.519	386.157
		80.1441	0.807357		0.706136	3.46814		44.3148	11.2376		1.41866	6.39797		176.466	101.765		1.38332	0.058256		145.245	19.389		0.578187	3.31405		0.935664	1.03682		443.003	1681.68
		44.1542	5.47576		0.827434	1.06113		7.36999	7.88897		3.44117	1.27872		162.265	217.065		0.03693	0		15.1262	10.681		1.23876	0.447098		0.919482	1.00018		364.87	1050
		6.69942	1.39705		1.26337	0.398768		2.99682	6.24737		3.13217	3.73088		366.73	43.628		0.075433	0.018006		7.96743	15.4795		3.01785	5.5148		0.895063	0.953077		237.918	1019.55
		8.37331	4.53923		2.22011	1.07004		2.93372	18.1715		9.03022	4.77746		118.771	55.9797		0.020051	0.051252		55.2639	12.5992		2.86292	0.642621		0.882691	0.909443		587.746	344.394
		9.34788	3.8299		0.841049	1.92081		4.95756	11.0566		4.81239	3.33719		183.457	97.276		0.016566	0.087469		24.0504	27.8344		1.18667	1.59339		0.872071	0.897039		477.51	1006.97
		17.5719	61.3155		2.91003	2.83184		2.1288	1.81293		23.7174	4.12736		223.877	63.2731		0.209417	0.063964		9.21823	25.2854		2.93288	1.93822		0.838116	0.877377		745.759	319.468
		12.4815	6.33854		5.24836	0.997618		49.2475	6.40507		7.93023	6.57174		162.706	114.706		0.327098	0.024789		3.04761	9.73045		2.17003	2.44267		0.791945	0.872381		374.768	266.414
		1.22408	16.9539		1.5219	0.107447		32.7818	13.9487		2.94589	2.76182		174.931	141.819		0.020668	0.09733		18.7063	24.8202		0.647453	1.7753		0.717417	0.825993		417.159	457.353
		32.192	5.57563		1.44279	1.16541		6.07831	6.69358		1.75393	5.9006		457.027	81.6006		0	0.114987		26.7687	8.22253		1.44441	2.82699		0.714122	0.774584		466.38	262.211
		35.833	1.05824		17.3265	0.298192		5.00483	2.45046		8.53071	2.8793		186.555	170.181		0.031243	0		1.91559	17.9118		14.562	1.59928		0.684456	0.757757		344.206	274.824
		2.49138	7.62396		0.533488	3.07397		0.446087	0.97389		15.3129	2.79093		86.3404	283.291		0	0		131.532	15.373		2.0976	0.484972		0.673726	0.75071		571.806	397.333
		8.08611	15.9025		1.9117	0.40553		16.1055	5.7081		11.4704	0.853552		176.014	46.2569		0	0.12947		17.2959	11.3377		0.852426	2.58794		0.668553	0.696959		277.989	339.035
		9.77822	16.3726		2.09299	5.43334		1.27137	0.983914		9.03506	5.10926		328.356	118.092		0	0.019069		113.314	12.8315		5.24582	0.502705		0.594356	0.670438		311.937	328.909
		18.9952	7.56164		0.830564	0.338311		2.14289	3.79175		4.12842	5.71885		57.3551	289.019		0.036498	0.015567		14.1389	9.51016		3.68527	2.91651		0.551778	0.643399		463.321	501.342
		158.865	1.27192		1.05552	0.326822		12.3321	0.770245		9.7427	4.79207		63.3798	79.2196		0.948	0.02753		49.1109	204.06		2.05723	0.667385		0.469758	0.615951		482.362	418.673
		36.5211	8.55219		2.86671	0.766762		50.3871	8.81172		16.9318	6.34917		38.9742	84.5522		0.087805	0.066303		47.7723	15.3606		7.01936	1.2065		0.437445	0.603		290.183	310.914
		64.1084	14.6547		2.58848	3.52057		1.45551	14.9687		7.41223	3.33302		98.3843	113.362		0.040973	0.119573		29.5182	18.2941		0.875119	0.971129		0.433335	0.597244		357.992	533
		17.9514	10.15		1.77181	0.338199		10.916	4.74985		9.8514	2.6146		107.398	127.128		2.37704	0.013757		26.43	34.0806		1.42348	2.00753		0.365028	0.582298		611.298	795.413
		8.48359	1.58711		0.056852	1.25364		3.90417	8.13427		30.3776	2.05944		150.16	128.736		0	0.23254		16.2518	34.5366		1.47088	2.02942		0.34894	0.576495		393.369	219.979
		11.8581	48.385		4.27688	0.694533		36.6875	3.07769		1.2819	2.46583		514.622	125.897		0.014165	0.012777		49.4183	228.127		0.815342	1.15432		0.304368	0.539621		282.026	471.871
		27.3962	1.26871		3.65535	0.374443		36.5826	2.06693		13.8961	6.60396		132.23	207.927		0.794186	0.060041		24.7254	8.3216		0.642411	0.8226		0.303369	0.523277		641.907	457.036
		9.24929	1.14781		0.24011	1.22374		5.4337	5.18117		7.17551	1.27078		224.124	238.03		0.047447	0.01789		35.4694	19.8856		2.30775	0.931168		0.253809	0.489318		425.504	529.113
		12.9277	186.921		0.833786	0.149233		3.38894	2.70069		5.74874	2.09041		200.326	61.8474		0.095698	0.226092		78.5013	16.2021		0.870174	1.38083		0.192002	0.45978		461.031	583.844
			12.3897			1.68619			5.1726			4.33293			84.3484			0			12.3701			1.33275			0.418509			444.414
			1.09008			1.86832			1.53715			9.48777			55.7694			0.424552			23.9532			2.67327			0.407211			1068.79
			3.23376			0.074105			7.85447			1.29747			111.826			0.022634			34.0774			0.631175			0.404037			622.183
			17.3354			0.301543			0.5616			1.79621			44.4432			0			21.4356			1.58425			0.388455			426.827
			6.60308			0.793434			2.46789			2.82967			174.846			0			14.4184			1.08301			0.320213			266.808
			2.43257			2.24622			51.6219			4.06102			117.413			0.161887			27.9781			3.99322			0.275225			461.065
			10.9791			0.159108			26.8247			3.26477			324.401			0.095446			215.62			4.54164			0.271387			234.476
			7.98489			0.078142			5.3368			12.6446			884.745			0.027508			269.899			2.00038			0.115312			469.449
	Mann Whitney test	P value	0.001		P value	1.76991e-05		P value	0.661093		P value	8.69156e-06		P value	0.000181257		P value	0.0129133		P value	0.306913		P value	0.0617583		P value	0.135315		P value	0.653115
	BLCA	CCL2			CH25H			CXCL10			IFI16			IFITM3			IFNG			ISG15			ISG20			RSAD2			GAPDH
		LOW	HIGH		LOW	HIGH		LOW	HIGH		LOW	HIGH		LOW	HIGH		LOW	HIGH		LOW	HIGH		LOW	HIGH		LOW	HIGH		LOW	HIGH
		11.7794	2.71358		2.40965	0.704818		61.5586	1.38484		18.3497	13.94		832.86	412.738		4.5171	0		60.6537	48.4575		5.66358	0.903909		1.55016	1.73491		869.208	1712.78
		8.04807	8.80078		1.37409	1.41059		9.09284	0.73559		67.74	22.1052		559.866	293.155		0.544291	0.051013		179.1	113.191		4.51799	2.25272		7.89681	5.18462		711.999	1281.69
		10.9778	0.663105		1.51056	3.46148		764.467	7.47555		99.1616	46.7532		504.89	637.996		0	0.528098		39.4168	177.984		0.874217	1.69415		14.4622	0.419997		349.63	1821.76
		3.70957	1.7938		2.37506	0.309902		0.458767	1.03324		12.2704	5.53434		1188.13	34.8428		0.440516	0.173052		50.8925	79.0941		32.4315	0.98882		9.01139	20.3319		1955.05	1580.31
		0.638516	12.1404		1.12501	0.526948		8.2246	7.79046		57.4362	87.2361		256.659	149.181		0.014983	0		560.881	117.152		0.872762	0.499069		10.739	1.89767		615.487	578.496
		6.17798	2.42549		0.21406	3.01733		0.13586	17.1947		78.4301	46.4877		47.6399	101.024		0	0.009268		72.2953	14.2696		0.366372	0.993873		0.457291	0.870451		1476.5	1034.84
		9.78437	3.16406		1.56285	0.289692		481.299	19.5191		33.4035	4.70698		1084.9	48.0744		1.15527	0.119097		226.719	175.546		0.281272	1.0042		25.0386	0.396496		1641.44	1166.7
		22.773	6.55271		0.383942	0.954667		2.90154	43.3439		17.3108	3.85262		879.063	216.132		3.11913	0		64.3856	66.9699		6.72833	0.67267		26.4896	0.586517		1615.98	2069.61
		5.57477	2.96917		0.816156	0.790017		19.3463	6.74564		50.664	78.4893		31.327	60.7282		0.125288	0		56.4488	65.6407		0.27963	3.50008		7.50636	0.682775		417.92	2342.58
		3.48824	2.08611		2.63231	0.562007		66.066	3.70308		30.1862	8.0345		85.3976	65.9018		0.054579	0.021705		325.832	25.7982		0.302369	1.57525		7.67767	5.4279		730.233	589.31
		6.95121	5.80262		1.04167	0.790823		72.786	2.49441		11.9938	3.64393		164.221	68.5102		0.620258	0		9.88355	98.6427		1.44387	0.273378		0.273571	0.694475		1259.93	1178.04
		7.3629	2.64319		1.25704	0.184231		47.3576	12.2824		119.014	11.8936		267.966	249.686		8.8617	0		45.7049	560.868		11.3103	1.81171		0.607537	1.43785		896.994	1259.33
		0.340733	1.26692		5.60563	3.4868		80.6051	0.977457		115.774	41.3911		220.811	141.366		2.64675	0.858728		110.338	477.58		1.28246	0.608156		3.15445	2.40609		637.001	3645.03
		18.47	13.4539		8.01603	0.495468		10.6303	10.2373		16.7911	11.4286		1141.41	27.6009		0.02915	0		231.284	45.8656		0.733229	0.624433		16.2847	0.728065		1099.93	1750.08
		1.96653	4.29032		1.76774	0.169789		157.134	1.80697		10.8597	3.1888		104.33	101.458		0.017249	0.371031		470.023	46.8171		4.2314	0.469638		1.42149	6.52217		918.489	3119.98
		0.814509	1.05371		0.232741	0.273243		139.02	4.29285		3.42608	8.77		659.1	411.684		0.544226	0		393.793	39.7229		10.1483	9.53903		3.68392	0.238294		987.319	1047.34
		57.0197	3.6779		0.289361	0.225586		344.156	7.2363		99.1191	19.3655		356.092	245.321		0.528126	0.064253		106.431	35.977		0.750411	1.43599		25.6582	10.2856		1550.75	1801.51
		37.8133	0.799327		1.6236	0.089932		0.20183	205.788		31.2807	127.154		390.498	394.093		0	0.014547		85.4351	128.033		2.3679	3.9738		46.9746	0.86871		600.842	1269.99
		0.570777	1.87051		2.60147	0		123.412	0.818782		31.3739	69.147		114.954	183.109		0	0		31.2079	29.6491		15.4259	1.24395		1.28529	2.78434		1229.08	207.838
		1.61542	12.0529		0.436138	3.11318		278.577	3.2226		58.9867	2.30102		50.2693	123.949		1.495	0.448549		1134.91	37.5357		0.295984	1.07797		10.7565	0.461167		1362.74	703.862
		1.14183	6.15547		2.77198	0.783755		0.460338	1.50619		56.8265	51.9745		1675.97	65.6547		3.97495	0.229518		598.467	331.011		1.04772	0.919824		14.812	3.671		559.198	1528.83
		61.5335	2.93648		3.69428	0.686715		6.27066	0.452009		32.8836	2.30927		201.593	54.0615		0.026056	1.23754		199.875	55.5123		1.94581	0.505831		0.136687	29.9934		831.65	1400.13
		0.647639	89.073		4.29156	2.25128		0.27728	0.942316		50.113	43.759		1800.85	102.791		0.05211	0.158871		88.1498	17.2041		0.896733	0.581747		0.573694	0.90722		1405.1	1321.71
		1.29516	7.319		0.43589	0.878074		0.330842	5.2024		35.2438	8.45422		406.623	35.438		0.013231	0.036816		583.874	153.061		2.06708	1.17189		6.70507	0.481256		1058.34	1717.74
		31.9945	5.63069		0.573282	0.793339		0.81024	1.00509		52.2783	7.46318		300.408	72.029		0.226023	0.61761		411.473	45.5368		1.25068	1.8063		17.2851	1.8389		942.919	737.417
		6.60779	0.929062		0.276003	2.90905		0.986677	41.4559		19.9666	31.2577		765.436	31.5943		0.027466	0		236.946	112.166		5.06926	0.993792		10.8748	1.40104		1961.91	554.265
		5.8361	0.356162		0.920191	1.27533		80.4138	98.647		6.42013	1.84981		54.953	441.372		0.326999	0.014465		545.574	42.952		3.35303	1.05048		0.138615	2.95029		323.747	765.59
		6.16598	1.29496		0.581193	0.202526		2.53964	0.314954		1.03706	17.1794		1051.47	58.182		0.017746	0.053422		92.0172	58.517		3.33494	1.3962		1.66782	3.95095		352.951	1605.43
		37.637	9.98703		6.91213	0.31732		1.12253	75.3182		13.2857	111.142		58.007	190.153		0.035342	0		75.3977	109.965		4.64374	0.379147		2.71789	2.17185		1109.69	406.178
		26.4231	6.73452		0.636475	0.185671		5.88284	141.276		45.5919	8.39319		781.059	65.1012		0.057287	0.032612		102.508	142.105		0.81035	0.955124		1.69381	0.689326		1409.94	1141.55
		8.86736	1.29635		0.517457	0.143396		90.6312	15.3313		5.63168	55.9277		519.638	26.6701		0.030521	0.211629		157	235.196		0.926714	0.49482		4.0156	1.67894		1097.68	3066.04
		98.8094	1.52563		1.17118	0.537417		8.33021	0.168105		4.32895	41.5904		621.909	27.0472		0.203914	0.125396		131.01	54.9774		5.44902	0.464127		4.48854	2.07655		1016.41	1657.47
		1.13062	2.35354		1.71506	0.467118		587.144	1.16194		57.0239	4.87643		409.982	15.3412		0.109513	0		87.6073	367.467		0.634098	0.897213		0.275094	1.67292		1088.53	1164.84
		40.2784			5.17988			0.774482			31.0315			64.6412			0.467484			1591.27			20.0128			0.763292			1256.36
	Mann Whitney test	P value	0.0554336		P value	0.00560513		P value	0.0724		P value	0.0717564		P value	0.000118347		P value	0.0159241		P value	0.0180032		P value	0.0436113		P value	0.0410089		P value	0.0221409
	HNSC	CCL2			CH25H			CXCL10			IFI16			IFITM3			IFNG			ISG15			ISG20			RSAD2			GAPDH
		LOW	HIGH		LOW	HIGH		Low	High		LOW	HIGH		LOW	HIGH		LOW	HIGH		LOW	HIGH		LOW	HIGH		Low	High		LOW	HIGH
		11.5241	8.24193		0.204968	2.68277		107.781	32.3119		84.2691	71.7152		1105.28	221.308		7.3178	1.99423		646.51	299.671		12.6468	3.57332		6.36519	2.01185		2114.76	2357.9
		2.09544	3.41962		1.32095	7.85581		60.5017	601.221		33.6067	65.4407		418.36	562.625		5.8819	1.59295		143.088	120.867		26.5785	0.981933		63.6556	6.70979		1017.78	766.039
		8.23049	12.0547		7.08339	0.948845		26.7294	3.19679		28.1893	81.6485		830.708	230.486		4.37822	1.22146		1059.19	63.1432		6.93031	4.00155		12.0686	1.29573		842.62	1241.12
		8.50983	1.39265		0.59892	0.741414		455.159	8.51437		25.8967	70.6899		426.354	214.4		3.55082	1.21279		948.903	63.7893		5.53732	1.99526		9.88688	27.309		1308.42	1865.2
		20.5282	1.972		0.615212	9.59708		496.748	75.0855		89.8774	103.292		2136.27	148.019		2.16795	0.697206		314.941	110.141		14.4835	0.904141		47.5896	7.34308		849.652	876.933
		9.26781	12.4521		4.41511	1.06788		83.8119	43.5741		39.5644	58.2903		199.358	188.797		2.10784	0.691632		770.487	138.519		0.771824	9.74674		37.1235	16.0247		1237.08	639.85
		4.5902	5.16537		8.03778	0.28157		7.63258	95.7114		51.0667	37.0854		259.171	75.0547		1.70537	0.651884		397.803	75.6791		12.536	5.52405		0.25483	2.62578		1709.92	1185.27
		10.1469	23.0559		6.04796	1.49227		35.5767	2.38199		29.3245	127.884		1215.45	233.6		1.65531	0.630071		548.849	53.374		8.13797	3.03591		4.23632	8.04113		858.899	1363.86
		46.8084	8.36866		2.9677	0.801802		5.08845	1109.49		33.4047	127.693		746.643	112.613		1.29478	0.605681		19.3382	26.5347		3.76819	5.0726		2.11097	6.60951		888.356	5814.43
		139.756	10.5323		5.79955	0.401965		0.389068	48.0448		36.6169	30.7557		246.283	314.873		1.23415	0.573852		366.959	210.349		2.31566	1.1717		50.7368	27.2145		1729.46	823.389
		15.2918	7.74371		1.62929	0.743706		2944.34	4.88645		26.7234	59.177		181.004	190.755		1.05945	0.508697		1538.75	44.2912		3.91261	2.43778		29.0403	10.8314		1420.98	771.161
		9.72677	15.0697		5.16909	0.585029		1.87907	44.2235		63.4086	47.2692		473.109	237.598		0.944724	0.48461		49.191	23.1558		19.4861	1.89309		51.1303	1.74604		1177.05	832.771
		1.81047	1.92317		2.96796	0.371611		76.8282	12.2782		28.674	74.5375		1145.81	334.721		0.920335	0.481762		2672.03	24.431		27.5864	5.29233		0.279878	3.7022		1201.87	910.893
		2.4756	10.9321		1.03496	2.06507		39.1304	2.76754		61.6988	43.4843		399.795	189.552		0.890798	0.430993		368.245	28.2769		5.86609	2.21287		2.15774	1.9334		1552.43	520.449
		10.9515	2.30569		1.912	0.466454		417.148	24.9286		45.5753	67.2593		673.598	277.2		0.553605	0.308638		489.322	141.781		17.2023	4.67996		49.6478	2.02083		1740.23	1396.97
		15.557	3.57475		1.50422	2.59596		6.66748	292.746		75.4534	21.2002		324.294	274.972		0.503748	0.26998		289.97	3.49108		2.24521	2.86515		2.17034	0.040357		1851.75	416.769
		13.0955	4.06802		2.20272	11.7917		4.40151	4.96662		13.7485	61.3698		688.684	142.628		0.440493	0.22763		9962	276.531		1.39888	1.4289		29.7498	18.3992		827.39	1127.48
		11.8424	5.41153		4.40297	1.375		50.0782	1.67499		41.0301	44.1762		2282.85	271.784		0.424464	0.20081		438.616	95.1583		2.19557	5.85879		35.7138	4.75797		971.067	837.341
		10.1856	9.97208		3.61896	1.73961		16.6931	9.13777		35.5272	70.5848		245.513	196.395		0.321496	0.186407		332.317	279.903		3.88008	9.53035		1.6762	2.89323		724.19	961.331
		7.41208	8.14562		1.17662	1.85575		196.729	118.002		16.3475	26.8231		121.558	216.402		0.303438	0.170592		67.2874	179.764		4.01145	2.9847		11.8877	25.1619		1300.61	1343.02
		14.6148	12.4697		1.44932	7.38877		2.88557	30.5165		32.1836	57.2028		899.379	396.782		0.299035	0.169359		41.5994	440.157		16.2916	6.30287		6.87784	9.58369		1098.35	853.897
		5.71383	6.28591		0.548922	3.59948		623.982	16.4398		12.506	101.525		1256.96	405.643		0.283724	0.145955		1473.48	196.828		4.47215	1.24201		6.88789	22.8456		1538.42	1325.01
		0.956982	3.5152		3.77364	1.14908		1.61747	26.1371		16.8036	77.7142		337.844	77.158		0.242887	0.127512		55.6797	49.3335		0.352182	7.8759		0.567286	9.34286		609.481	1199.07
		59.1516	9.3904		0.870088	3.14411		5.25156	26.5193		50.9927	28.9654		1202.88	185.85		0.187896	0.098413		290.1	724.469		3.52176	1.76623		1.2733	1.17452		1134.05	1076.55
		1.84459	8.70045		5.09778	0.264026		31.7418	5.55843		48.7787	47.5666		772.482	406.191		0.165859	0.084438		516.536	406.939		44.8316	3.38725		3.11835	36.548		1043.56	1018.57
		8.18705	2.79207		0.351998	0.1653		0.930469	0.094794		65.8525	36.5646		256.451	85.696		0.130265	0.081476		104.736	6.3524		3.21474	1.79791		4.51181	4.47039		942.683	1351.39
		2.1913	8.528		3.07066	2.92634		1594.79	47.5466		54.8893	68.9256		395.483	67.6304		0.120893	0.077129		228.205	47.0157		5.49687	5.07641		2.01832	0.420055		768.14	756.795
		0.85553	6.1353		0.772289	0.886569		111.68	4.52103		42.0095	59.6399		679.666	228.205		0.06806	0.057079		1024.38	413.209		5.76954	2.0578		6.1556	3.34261		678.152	1124.48
		3.62888	2.54392		5.17268	1.5696		31.1726	6.60703		51.0993	30.4492		806.448	242.452		0.056513	0.050519		842.649	175.362		1.04235	1.09449		2.19828	1.43182		2107.02	1390.02
		11.1947	0.703595		1.94703	0.636305		417.266	14.2886		63.9933	31.4156		247.552	80.0828		0.053402	0.034076		44.884	255.948		16.5521	1.57444		57.6983	9.47584		1024.9	1100.46
		12.3064	2.82238		0.862705	4.68171		44.2149	13.0348		74.2546	99.7861		640.417	84.3234		0.034418	0.032836		89.5152	19.615		15.8278	5.78999		1.00513	9.23689		1439.68	1558.99
		9.85785	7.92501		28.6254	2.44516		1274.91	6.84291		56.0915	81.7349		947.933	98.5733		0.034134	0.031537		1728.08	102.157		16.8182	7.58227		7.5564	35.0962		947.894	1365.64
		2.42049	2.05061		24.5068	1.27924		83.2351	20.7823		122.408	49.7704		458.267	127.555		0.026028	0.030365		71.0612	119.018		9.23861	3.53916		2.27058	17.7052		823.068	2479.2
		8.80729	3.491		1.7488	0.415947		5.99942	37.72		45.9369	101.482		250.521	294.345		0.01583	0.020627		83.2441	23.0962		1.01983	1.88346		54.1094	1.50723		825.646	1809.04
		3.35027	6.52846		3.06584	0.9388		299.481	3.44661		24.5585	29.4471		524.932	180.062		0	0.010401		1333.33	73.2858		1.86055	1.62505		3.18484	5.29457		1709.1	1255.4
		13.5786	3.41724		5.80403	0.524618		228.443	16.6614		42.0394	94.8331		347.811	181.71		0	0		37.7334	187.222		1.93323	6.25754		14.5676	5.1809		602.306	810.203
		11.1356	3.96642		14.4598	2.42781		214.978	1.60893		31.3634	149.406		237.333	242.648		0	0		416.389	279.072		4.57436	2.11025		27.5485	4.46815		1465.18	870.086
		3.25262	1.31448		1.54624	2.74899		1910.56	54.605		54.3942	35.8142		433.094	444.475		0	0		72.3539	140.658		4.56758	1.17854		88.9425	11.8641		1321.29	799.684
		114.506			3.33023			116.472			27.3831			1528.31			0			89.3609			8.0702			142.335			1600.98
	Mann Whitney test	P value	0.0298166		P value	0.0158225		P value	0.011452		P value	0.00293781		P value	<0,0001		P value	0.108886		P value	0.000372652		P value	0.00442522		P value	0.195088		P value	0.587681
Fig 6d							Fig 6e
	SCAP			SREBF2				TMEM173			CXCL10			CCL5			STAT1			RSAD2			OAS2			Mx1			ISG15			GAPDH
	R	S		R	S			R	S		R	S		R	S		R	S		R	S		R	S		R	S		R	S		R	S
	14.8542	14.94		20.8674	36.5411			48.6925	32.3203		37.3519	2.5616		52.0206	4.2138		51.6953	21.4003		7.6739	2.9806		11.2804	5.7187		0.101	0.098		210.073	84.9812		524.06	1093.08
	11.9027	15.415		22.1948	26.2807			24.0049	19.3685		34.4678	6.8329		66.6727	6.0304		40.6563	12.7644		1.4166	2.7955		6.3982	3.4428		0.0217	0		58.3177	61.9491		1470.72	567.377
	13.1447	10.8989		30.7209	25.4758			33.4753	29.9721		8.6093	12.3198		5.9386	23.515		23.403	24.5868		4.5245	3.634		18.0786	6.3593		0.0312	0.0407		88.3638	63.7873		428.225	321.194
	13.9794	12.8164		22.2959	13.161			16.2984	69.4324		30.2502	4.0333		26.9642	30.5781		116.405	9.936		4.8319	2.1313		19.7818	5.7759		0.155	0.1276		52.5586	26.6838		488.491	618.448
	12.2865	24.2638		20.8126	28.8541			7.364	12.7823		62.3881	27.3684		97.543	26.8531		121.641	53.02		7.3108	7.0768		38.5012	24.9596		0.0721	0.1426		81.9849	100.797		973.795	537.703
	9.6561	26.4997		12.169	72.3893			24.3936	4.238		237.947	9.3432		51.3596	9.3975		89.9952	20.1221		42.6019	0.7771		67.8966	4.9479		0.024	0.0467		546.45	33.9821		1095.4	1248.12
	14.6992	12.7478		35.6832	27.6194			4.4239	22.8984		8.9731	20.6397		22.0303	294.684		53.2971	40.6111		0.8754	4.0073		6.5695	15.3132		0.0537	0.0492		110.465	219.064		572.905	367.033
	11.9012	12.0692		27.3777	24.613			13.4509	36.9691		2.9825	138.884		2.1358	98.7194		10.6325	129.163		6.3863	42.474		15.3956	62.5449		0.0056	0.2585		262.669	629.069		266.989	1023.82
	13.0475	7.7568		25.1408	8.5315			29.6263	7.7462		5.8362	45.9518		9.5635	7.2084		22.0543	21.8044		1.9517	4.3428		7.0441	3.3325		0.0717	0.1031		102.108	128.411		435.763	596.739
	18.2379	16.7907		53.8595	30.9119			11.615	34.3449		6.7178	21.2018		8.382	73.2682		15.6037	30.3665		0.9628	12.0406		3.589	16.5658		0.1732	0.0499		11.6109	72.1701		233.8	132.393
	23.8791	20.1171		19.3381	20.5099			18.6399	5.2206		4.7454	2.7294		34.2862	1.9305		6.235	39.2082		0.6581	17.608		3.7471	16.0482		0	0.071		59.3554	254.875		429.513	609.243
	17.6995	11.541		33.014	14.7585			5.2668	35.5648		9.0196	2.0335		8.8426	4.6369		7.4634	23.1083		0.6189	0.7084		6.3105	7.7813		0.0341	0.3765		53.6624	20.794		384.908	1576.15
	11.987	13.604		16.4666	31.7328			9.5762	3.8076		11.7606	1.2638		11.9111	1.82		14.4066	7.9673		3.2944	0.5778		3.3837	0.8215		0.0824	0		65.2954	6.2138		486.056	271.693
	22.1491	21.9078		17.9279	55.0463			15.1983	4.8107		18.9351	14.7102		21.4162	3.8776		18.4331	21.607		4.6097	1.1467		21.339	3.4284		0	0.0177		316.579	75.8098		219.02	309.847
	17.9951	26.887		25.756	24.362			6.9737	12.4081		5.4004	38.6506		7.4553	45.6063		16.5339	38.7617		0.6984	5.3966		4.1292	33.1398		0.0257	0.1005		15.5023	234.534		245.583	293.473
	14.2464	21.2674		13.6615	30.0552			13.5208	6.1404		20.5435	7.3517		8.5213	15.0236		6.7841	21.6029		0.7597	1.9492		4.742	20.4145		0.0258	0.0503		40.4476	46.9559		139.659	240.31
	19.5053	22.4694		27.348	36.9937			14.0439	2.0897		6.5407	1.634		10.464	0.74		16.5298	11.7997		1.3163	0.7228		7.5893	2.1455		0.0243	0.0164		26.956	17.9865		210.857	202.11
	29.9987	9.6459		37.807	26.8075			5.8209	10.8819		24.8623	17.8036		7.7655	17.8696		66.0282	13.1562		11.976	0.8074		51.5607	9.9635		0.0314	0.0095		776.292	26.6982		123.397	384.573
	19.0328	14.5011		17.9524	15.3953			11.2038	11.4219		18.019	37.8822		20.5801	31.038		21.7194	26.7469		3.003	1.249		10.6669	6.0598		0.0215	0.0374		22.9363	56.4065		222.956	239.562
	15.5691	31.3166		13.5666	43.0191			3.6102	1.9183		2.9154	36.0519		5.5191	17.1867		5.5923	23.4397		1.565	1.5783		1.5168	3.7401		0.0083	0		28.7509	31.1065		156.602	817.7
	21.464	24.6844		22.4635	19.0641			7.7473	5.6702		7.0924	17.1208		5.9732	10.3345		16.157	15.8169		1.3955	1.0086		9.3251	3.4256		0.0448	0.0105		29.5736	34.0626		313.29	475.16
	19.7179	19.9056		16.9798	43.1688			9.8404	5.7628		17.4843	75.019		12.7539	13.8923		30.3902	34.5325		4.6974	2.4647		5.3229	21.3345		0.0678	0.0423		86.8027	129.867		622.017	522.627
	19.7782	6.2499		8.8391	13.0774			4.4489	2.7441		15.882	30.6164		30.9992	16.99		16.7081	77.1135		1.003	8.8154		3.2265	15.3501		0	0.0768		178.033	8.8968		969.305	105.572
	31.4673	20.3217		15.9495	19.7763			10.1578	22.1782		10.2306	6.6296		4.6489	11.7425		24.2423	21.8113		4.5934	3.7065		4.0467	9.299		0.0503	0.0385		97.7581	412.437		940.358	288.188
	14.6538	27.0702		26.4218	41.5634			15.2241	9.4216		82.4928	19.8214		64.6935	15.5803		77.0573	13.5626		5.3827	1.3265		13.3228	1.8319		0.0179	0.0125		252.43	29.0471		507.631	297.733
	10.0866	19.3081		6.7874	26.9988			13.9389	11.2519		124.316	26.8018		25.0461	18.9227		64.1491	22.1587		10.8927	1.2903		34.5273	5.1177		0.0289	0.0233		911.423	26.3872		1089.18	346.021
	14.0938	15.0606		46.4118	22.4195			13.8127	14.4098		21.0257	14.4411		10.6395	14.5482		24.089	22.1731		2.5643	2.373		12.925	4.6451		0.0078	0.0619		36.4858	35.9925		781.813	410.189
	11.8594	23.9388		39.5165	32.6482			19.0586	5.1302		15.8237	8.1693		46.7435	6.2156		15.333	16.3607		7.9386	1.372		20.0714	7.6032		0.0077	0.025		90.5356	28.8156		573.027	358.462
	16.4789	16.3564		48.5098	26.3716			43.1779	1.5123		94.8391	0.1456		25.0052	0.822		127.299	5.3826		53.7105	0.5472		120.917	0.4235		0.0635	0		535.331	20.429		501.037	510.905
	19.0932	10.8709		49.9666	9.0627			11.9772	6.4056		145.436	4.1596		98.6336	37.2932		152.077	6.2933		4.0463	0.3573		37.386	3.4542		0.094	0		87.1098	30.2328		1156.53	144.12
	11.0374	26.3274		26.8619	58.308			11.5642	5.6184		24.266	2.6029		25.4115	3.1198		55.7048	12.165		4.9245	0.5272		17.5595	3.2957		0.0362	0.0274		155.051	9.4138		539.743	640.717
	14.4469	27.7566		30.2501	45.1373			1.3349	8.645		2.7021	18.2824		1.9537	12.9685		13.066	45.9513		0.5912	2.1848		0.6379	4.2084		0.0105	0		22.635	326.478		792.334	239.518
	8.0945	23.4273		10.8936	46.5331			21.6251	4.9494		77.9048	8.4016		88.3842	5.2136		86.0266	9.15		5.3152	0.302		24.3007	5.8617		0.0159	0.0317		100.581	17.712		1042.39	450.539
	14.7088	19.3941		44.911	14.0436			8.7826	9.1848		2.3733	12.3141		3.2629	14.361		20.383	21.7382		2.8919	2.6018		6.978	4.9402		0.2472	0.0425		70.4032	152.589		393.117	342.133
	17.0905	23.0607		27.0883	54.3863			10.3476	3.2897		259.141	14.2303		35.8984	3.6869		85.323	42.975		5.7232	7.2258		12.6549	31.5832		0.0687	0.018		141.353	311.784		891.871	392.832
	18.464	20.9799		61.938	17.3103			18.0136	29.1094		2.9682	27.1276		13.0694	46.7742		13.5206	25.7784		0.5193	3.3995		6.751	8.5898		0.021	0.0394		12.4452	47.6141		1267.2	275.85
	12.3538	18.2114		30.021	31.615			6.9535	18.7263		2.5803	9.3757		2.8979	16.3944		28.2678	16.8544		3.2508	2.4086		10.7519	7.6863		0	0.0344		113.62	70.1682		1875.72	319.188
	11.9559	19.5548		10.437	26.7134			7.2399	6.5116		139.601	10.8875		32.3753	12.9657		67.7066	20.684		1.4784	0.8933		24.3916	13.7043		0.0649	0.0228		171.979	23.713		602.339	281.704
	18.9092	25.3193		36.5941	45.9953			7.2323	3.9844		24.2885	15.8468		16.4237	4.5257		48.2873	15.465		3.1807	0.6521		12.4846	6.2344		0.0477	0.0309		53.6031	9.3231		462.225	468.833
	18.2166	14.6612		76.7277	47.3007			19.7028	2.3904		11.0151	9.096		26.6416	3.9399		33.3602	19.6539		4.0003	0.6496		29.3829	3.6345		0.0168	0.0073		69.9505	58.9341		717.885	418.701
	18.5216	22.2099		21.5017	24.2893			15.0151	5.7583		7.1244	9.0762		105.385	10.1996		26.9979	10.2382		6.9319	0.8865		22.6695	8.0289		0.4681	0.0154		64.3839	42.5805		327.18	621.357
	6.7351	26.2466		10.233	36.9917			22.9409	2.6415		10.2314	12.1171		16.6168	6.0621		21.2753	17.9204		5.275	0.6895		36.0643	5.6148		0.3109	0.0283		158.013	24.5052		528.374	161.799
	18.5614	22.9272		25.2333	25.5174			17.2772	26.7756		18.755	48.672		65.2934	27.1386		32.6654	45.2258		3.3019	5.0068		22.6241	12.1375		0.4021	0.6189		43.2866	167.442		353.121	371.252
	10.6074	14.2593		12.656	11.7942			15.2448	14.8952		2.4095	6.5612		23.0265	10.2199		15.1182	39.9163		2.0443	2.1839		9.4363	2.8414		0.0348	0		23.4145	126.061		333.191	1269.18
	16.2284	18.3103		32.6104	9.5763			5.6396	12.5248		4.2791	61.2057		6.2374	48.4019		25.1317	25.7935		0.7947	4.5088		4.3455	13.3135		0.0191	0.1701		25.8964	164.37		723.971	695.471
	14.0123	26.9411		29.7024	30.3535			5.1328	13.9222		1.9221	2.2402		6.4237	1.1762		28.7825	46.9348		7.4666	6.5473		26.368	16.535		0.0625	0.0096		96.1502	317.607		206.733	550.995
	8.0407	25.7467		18.1316	34.138			9.0247	1.9448		77.5305	5.7653		47.0864	7.6491		144.68	15.4483		11.8937	1.4234		60.777	6.1983		0.19	0.0102		125.778	294.202		751.923	1285.27
	14.8668	19.6055		37.0779	40.1568			8.492	15.2522		4.4832	3.772		9.8254	2.1834		12.9697	11.7562		0.8677	1.3754		7.5954	1.8832		0.1841			18.4205	20.5264		301.773	764.382
	8.2962	24.5032		7.0863	24.2807			11.5734	4.1689		15.1398	11.5466		16.5139	44.598		11.228	36.7555		1.1834	7.2221		5.3424	23.7464		0.1789	0.0316		76.1997	633.551		329.955	1142.84
	27.0963	36.7155		52.2459	23.8797			5.4761	11.114		2.8435	3.9749		6.1844	3.0729		22.3056	8.653		3.282	0.5807		7.0317	1.1013		0.006	0		178.408	32.0745		1341.03	626.756
	16.2921	20.0109		32.2429	24.1067			10.5469	25.0959		11.1508	144.367		5.5521	137.719		22.9674	73.6983		3.2313	16.3988		22.5281	48.3228		0.5408	0		145.011	2181.86		462.753	1175.74
	15.8138	18.0188		19.6869	24.9109			16.1528	17.206		108.419	9.87		34.8305	9.3654		51.7943	9.3557		31.2737	0.614		37.4253	3.983		0.177	0.0588		650.42	82.018		368.249	737.28
	20.8684	21.1709		9.0375	2.6274			29.3741	3.3237		8.5179	0.9245		35.2415	9.7596		5.3612	8.8283		1.4886	1.5222		6.4813	1.9592		0	0.0178		245.161	782.674		520.09	261.857
	16.6748	20.1053		20.8304	7.4748			11.738	19.0899		32.6681	16.7672		34.5276	8.5309		41.8462	33.5626		4.8585	16.2763		16.4666	19.3068		0.3333	0.1001		59.3638	891.951		660.767	626.027
	10.4856	9.6278		47.9489	8.4561			7.9586	4.3987		7.8617	33.3017		2.4482	123.499		18.9319	187.398		3.7002	3.6492		8.6424	13.2432		0.7172	0		30.353	399.751		824.34	1121.43
	18.0866	15.6768		18.7771	24.6202			15.8624	7.067		6.9774	50.9689		7.9766	42.8883		16.0551	27.5418		3.0979	1.814		8.0412	3.7359		0.3052	0.0729		24.501	85.5324		377.368	1570.01
	16.4723	20.7309		12.918	10.2934			11.0898	18.7704		48.2301	2.0942		28.9141	7.7743		46.4184	6.1192		13.586	0.9505		19.2786	1.873		0.1038	0.091		144.952	119.111		372.966	691.664
	24.1786	24.1291		20.5634	14.7882			19.3202	12.7517		4.5409	1.8982		13.123	1.4154		8.9167	18.5512		1.9342	0.5991		4.5863	1.2216		0.5851	0.014		63.0956	60.0271		356.243	679.648
	34.4356	12.8207		41.6647	15.5224			18.4856	7.1361		126.667	9.346		72.2403	10.8319		47.8597	10.7263		3.0475	1.7235		21.6146	3.4405		0	0.0302		349.125	80.7018		2025.73	567.012
	20.0179	36.1799		74.3921	19.3094			12.6112	19.784		32.0607	8.5062		31.7877	27.0409		47.7523	32.728		1.4422	1.8311		15.1186	3.0308		0.0396	0.3157		39.7957	184.996		741.769	734.977
	17.5297	48.1834		23.1397	27.3388			16.7638	11.8327		15.0655	1.6536		11.0348	3.3914		20.693	37.0644		0.5224	2.6211		3.2429	4.0622		0.0373	0		32.1325	468.692		1291.19	1347.02
	17.2772	23.174		18.9828	18.3718			19.419	20.3989		1137.94	40.6696		120.966	53.7072		147.765	76.9639		38.3027	18.0236		70.1378	28.468		0.0356	0.1329		1086.09	597.801		1169.45	806.872
	17.6034	30.0656		22.1703	14.4458			10.7523	13.3287		165.91	118.388		132.76	43.0259		57.0338	68.0885		23.5263	4.0284		44.7212	9.253		0.0206	0.1948		1279.91	87.0421		1408.95	1496.94
	13.775	26.5986		35.3702	20.5817			37.5654	10.5088		52.4563	12.8838		23.6492	54.0128		63.9814	35.1407		16.4558	4.3947		31.88	16.5991		0.029	0.0468		267.251	1129.96		823.072	676.059
	14.7179	24.6092		43.6925	19.1125			24.9564	20.6267		3.9509	82.0681		12.9471	96.3405		20.7199	44.1723		3.368	2.3966		7.5975	11.8021		0.1038	0.0444		31.5737	213.82		524.24	1277.23
	15.5002	13.4421		36.8419	13.4044			10.8231	20.8724		58.495	10.2796		29.7973	47.6045		85.629	20.0057		6.8127	2.4374		28.4229	11.0079		0.067	0.01		146.261	239.788		399.39	1402.7
	10.6633	17.9685		25.5668	13.3049			27.7322	3.7684		253.555	10.5565		92.8644	5.739		77.7944	13.8862		30.5144	2.1555		69.3202	1.1418		0.3346	0.0289		1226.96	25.9598		1032.49	2375.18
	7.2236	15.8471		20.6556	23.8207			13.5202	14.1617		61.4838	7.6356		12.3571	10.3961		86.0271	14.2011		59.1571	1.7199		49.432	2.7458		0.0544	0.2375		473.478	35.8506		1192.71	528.569
	15.2012	17.7202		20.5725	19.411			17.8893	19.24		881.173	5.52		54.5787	12.3684		115.7	13.6782		37.7673	1.9049		60.4254	6.1703		0.0236	0.1021		946.486	50.3436		873.648	523.67
	10.2849	22.5362		23.5562	11.4441			11.5968	4.7544		20.6257	64.507		36.0117	46.864		19.1967	59.996		0.9374	2.9056		6.9253	9.9498		0.0597	0.0161		15.8017	217.319		1572.52	815.329
	13.636	26.8352		17.2414	19.4641			13.6832	20.6359		29.5696	55.3725		32.3863	13.5102		35.8597	52.5542		2.3954	4.0928		16.6778	19.0937		0	0.1164		186.047	347.871		1162.2	1120.69
	9.7088	21.9628		16.6613	10.4184			16.9381	4.4595		7.0556	4.3732		19.1753	4.758		11.4276	11.6991		2.3327	1.036		7.3258	3.0024		0.0375	0.0158		82.6474	67.1382		898.047	724.022
	11.7136	20.159		23.23	27.812			13.079	15.3467		8.7218	2.9152		17.717	10.0937		31.8876	12.8955		9.1798	1.7967		37.9906	3.701		0.0168	0.0524		2536.71	19.8063		613.072	628.713
	11.9688	19.5704		24.7704	28.8472			15.4065	20.2488		130.282	39.377		50.1937	24.9391		87.9533	30.6876		32.5648	1.1177		79.0674	3.1034		0	0.2033		710.143	67.6708		820.469	1359.54
	11.034	50.9829		20.0601	12.5094			17.2072	24.5395		44.7	40.2733		33.2964	46.1463		34.7433	24.0994		10.6887	10.62		36.558	18.9953		0.0473	0.1756		230.716	1491.65		946.629	1281.69
	10.4617	24.4543		42.6622	24.5687			7.7256	14.8565		344.921	213.661		31.0037	44.9196		55.2934	83.3978		9.9383	6.0987		45.4587	17.9147		0.0721	0.8786		157.482	151.393		1555.94	484.296
	19.816	17.4271		17.6945	25.6989			26.7229	13.4873		1.931	41.8001		10.6235	44.9292		27.5974	24.4587		1.8998	3.2557		2.7971	10.3522		0.0566	0.0516		19.2883	165.206		296.008	1087.37
	12.4769	23.4358		15.6137	22.9733			34.0271	8.7701		2.87	17.7551		9.1178	2.8367		21.4735	14.401		2.8907	0.6566		1.165	3.2598		0.0344	0		51.7998	151.068		287.816	892.783
	19.3927	12.3875		13.2326	11.3476			7.6846	18.7971		0.0315	9.1026		0.863	51.9628		7.2356	8.0974		2.0705	1.9153		2.98	7.8195		0.0356	0.137		18.9719	100.273		290.669	172.407
	15.5946	18.5726		12.8556	12.319			20.3848	11.1886		1.7091	16.6575		12.1076	26.3405		35.7206	14.8976		2.6961	3.8455		1.8207	9.4732		0.0632	0.0218		19.1416	358.851		373.648	217.891
	20.6942	11.1185		14.326	43.4374			43.0271	36.5676		1.6755	30.9866		9.1934	18.5032		21.6082	35.6363		3.5136	2.4429		5.3328	3.7949		0.0122	0.0408		56.3832	75.3308		380.503	702.477
	23.3226	13.4949		33.5144	9.2327			20.9135	9.5528		1.4708	40.705		2.7547	9.0344		19.1588	89.6711		0.9976	14.4161		2.7785	45.9939		0.0295	0.0427		27.0949	618.127		321.132	1012.96
	17.5654	23.3669		26.7751	22.7301			10.4064	4.2277		4.6875	13.6177		15.9049	37.5114		30.809	15.2223		2.6401	0.648		2.7096	2.1673		0.1879	0.0349		22.1234	37.4075		262.813	799.25
	17.9798	20.27		16.1308	23.102			8.8131	29.2594		147.987	8.0646		32.2196	4.2143		53.3027	32.5794		8.5574	1.9652		34.6071	9.5781		0.0195	0.0252		273.264	84.6798		1095.14	1293.1
	24.5479	21.25		14.3013	15.8426			4.8847	32.664		4.8212	22.6738		10.1837	22.2656		20.3942	15.6046		4.8094	2.0364		11.2486	7.8886		0.4876	0.0444		36.7753	288.047		594.39	633.583
	23.165	23.7996		24.6652	22.9022			7.7348	17.8548		4.4042	3.2057		4.5208	6.9101		15.585	9.4134		2.6198	2.0351		2.8128	10.9239		0.0095	0.0558		38.5126	183.164		491.82	623.946
	18.4767	28.1247		25.4888	8.8873			1.5651	15.8973		0.2101	3.5601		0.2333	8.3421		8.078	14.8899		0.8409	0.9047		0.9591	1.9466		0.0079	0.1543		13.0278	88.6945		410.416	721.177
	22.6239	25.4533		65.381	9.7884			2.1607	15.0496		0.0412	2.1141		0.0323	8.4969		10.17	13.3757		1.6518	1.5782		1.3109	1.454		0.0373	0.2721		16.2601	281.173		414.311	193.079
	13.2681	8.5825		64.0538	37.5169			1.2158	11.6164		0.6804	14.0852		0.3417	17.3618		13.7801	53.1057		0.91	3.0902		1.1008	30.253		0.0481	0.0324		8.4573	158.248		449.215	612.998
	24.4194	15.3307		29.3976	50.2919			5.2291	18.7317		1.5163	11.607		1.7505	3.6491		14.5194	16.1184		2.5555	1.6467		4.2432	6.6335		0.1061	0		33.1603	42.3531		613.242	1154.76
	21.2315	18.7194		57.6743	27.0518			3.8583	2.8061		1.7762	14.7664		1.5281	26.1746		15.8807	15.4497		2.5729	1.3719		3.2885	3.0442		0.0065	0.0217		39.5918	66.9561		805.814	1682.38
	22.0391	15.4299		20.766	54.0533			5.0795	4.1679		45.8973	38.9776		8.9894	119.534		54.3147	67.0547		24.9026	10.8037		25.3817	18.2819		0.4265	0.0054		123.245	64.0021		504.17	1118.26
	22.0842	21.2245		34.8812	43.1686			3.0992	12.7159		2.5337	142.011		0.9462	18.9752		10.7738	81.7976		0.9144	12.8239		1.3985	35.6806		0.042	0.0146		16.3602	538.655		512.989	603.838
	23.7642	24.1066		19.641	43.677			6.0689	27.7405		0.1373	2.7435		0.5024	32.183		5.9847	53.8777		0.3341	3.2376		0.8644	39.5503		0.0069	0		17.1236	120.264		397.149	431.314
	16.4985	21.9467		43.9857	26.7866			1.9321	20.3372		0.307	12.1136		0.5023	34.394		8.6004	57.837		1.9499	2.6325		1.1418	12.8963		0.1933	0.0366		22.8133	283.902		587.066	587.687
	17.9972	15.2487		59.2395	10.1807			2.2609	27.7283		1.9521	321.703		0.2416	112.488		11.1647	74.51		1.4609	34.1991		0.9526	56.5251		0.3322	0.045		19.772	1074.06		747.355	888.223
	7.5486	11.0844		21.2863	57.9326			5.5381	17.9974		2.8507	20.3384		2.0574	37.2426		23.4531	34.5087		3.6073	13.1845		5.2723	33.318		0	0.0974		104.217	128.036		470.963	487.036
	17.8962	18.5402		37.2063	19.1476			6.7408	9.0583		0.2792	55.3882		0.2626	25.0873		11.7172	62.5795		2.1905	6.9266		4.9119	33.3196		0	0.0515		19.8751	156.678		355.003	1189.71
	17.5224	13.581		41.768	21.6296			1.1885	17.5204		0.3682	115.594		0.2783	64.0648		9.5866	39.7765		1.4138	16.95		0.8462	34.5837		0.0536	0.0161		8.7158	684.24		584.484	617.128
	20.4463	26.8224		33.8625	49.6036			1.93	7.813		0	43.2118		0.2819	18.3017		6.3679	15.3435		0.8426	0.5593		0.652	3.3534		0.0407	0.0079		11.0866	95.1643		419.197	990.273
	14.3355	16.5129		30.4071	27.0283			12.2742	23.5585		5.6563	1.7287		7.326	2.9174		11.1726	9.3681		2.1765	2.3583		3.5168	9.4917		0.0593	0		36.9834	425.381		391.529	973.212
	17.0958	18.8651		26.6172	19.8558			2.5732	30.3829		0.1936	0.1828		0.1518	6.2196		7.2499	13.2146		0.4642	0.8098		0.7627	5.7752		0.008	0.0083		8.9926	28.6179		436.461	465.97
	11.1464	16.3083		14.298	46.3607			2.364	29.6965		2.0119	28.4383		1.4248	19.5275		21.4472	21.5616		6.4027	19.2226		11.0103	26.5192		0.0959	0.0443		156.012	262.972		495.739	678.27
	25.9897	16.6346		60.0777	22.7464			2.0364	30.4828		0.233	4.1255		0.604	49.871		9.0327	33.1292		1.8417	7.587		1.5026	23.2592		0.073	0.0175		11.1235	233.164		347.801	254.22
	14.5315	14.7728		28.0517	11.6739			1.8719	8.3877		0.4715	10.8412		1.2991	58.6308		8.4814	32.1757		0.4302	3.7574		0.6378	25.6111		0.0388	0.0059		9.0037	124.543		440.748	513.718
	18.4258	16.0626		19.1835	37.0854			2.67	15.6977		1.7669	44.9422		1.322	54.861		4.2693	71.6402		2.3282	18.5332		0.8399	38.1541		0.0364	0		21.7146	446.402		454.574	682.76
	26.3854	11.0803		48.8922	24.5611			1.5129	12.8322		0.1338	19.8151		0.2098	42.6807		8.0899	60.0839		1.7704	3.734		1.2133	25.7492		0	0		12.6044	207.863		453.009	495.988
	18.7187	16.8538		18.3707	42.5539			15.68	11.3535		12.6597	27.9971		16.0541	9.0457		18.4458	42.7899		3.3261	20.036		9.0885	56.2288		0.15	0		62.0109	381.932		938.336	588.875
	25.2187	7.718		42.9185	56.0577			3.255	40.7876		4.1748	97.8671		1.0463	27.0022		21.3918	39.6421		2.8127	6.866		6.0838	20.0209		0.09	0.0087		118.547	212.822		665.859	491.041
	24.5256	28.0556		41.3912	38.4343			4.5488	13.0092		0.1982	29.7221		0.3954	21.9242		6.4049	86.1633		0.5962	69.6112		0.9598	59.5844		0.0082	0		11.7199	1361.49		372.942	1550.28
	14.987	10.6626		53.9537	29.654			2.34	20.5127		0.3639	235.966		0.6655	106.588		12.3395	68.0171		1.6802	17.8488		1.6635	65.0833		0.183	0.0421		10.4658	184.16		665.999	554.987
	21.9633	16.2312		39.4535	15.6173			2.0384	13.7878		0.1021	0.634		0.1201	1.9382		5.5601	5.7545		1.1267	0.1683		0.7791	0.5233		0.0231	0		13.38	40.8148		396.066	437.701
	33.6671	11.2671		39.3305	23.104			3.7943	20.6244		0.8595			2.0903	319.138		16.7515	161.703		2.1772	19.2851		3.2949	33.6701		0.0599	0.037		28.1958	362.588		487.083	476.425
	22.3767	16.0239		34.3085	77.2281			2.5831	22.0555		0.1399	6.5615		0.2851	12.0516		7.3254	17.2906		0.6231	3.0368		0.9158	12.7838		0.0063	0.0293		16.3995	58.967		492.548	836.252
	17.0227	23.2218		29.4109	63.4006			3.3103	11.7184		2.6586	58.3244		1.1817	37.9286		33.2645	92.1385		5.9439	29.9044		6.1316	63.1646		0	0.1406		94.8685	133.487		397.635	467.854
	23.6988	18.1876		42.3334	49.045			2.8332	9.0403		62.7061	1.6896		3.8213	14.3677		62.3055	26.4448		21.5458	0.7389		33.2726	7.3983		0.1713	0.0077		272.913	56.5747		816.841	596.609
	16.795	9.7905		10.8776	37.3907			7.8805	32.8093		15.4387	195.466		3.31	58.4455		80.8602	80.9958		4.1864	4.951		4.9842	28.5387		0.1889	0.0398		44.4252	71.3045		1125.28	1105.45
	10.4724	12.5224		47.9245	40.5277			3.316	23.4595		0.4958	0.9191		0.6433	9.0649		9.9826	10.6959		0.4467	1.6658		0.9749	15.1102		0	0.0062		8.295	36.4024		487.526	537.071
	17.2342	32.7313		38.9039	25.1391			3.3406	6.0134		0.1696	104.608		0.5317	72.6189		14.3165	65.7111		0.9846	6.9199		1.3041	11.2745		0.0256	0.0915		13.3547	607.449		385.856	741.258
	21.9718	13.7686		35.5137	37.5704			3.1779	13.2121		0.5998	57.7411		1.1967	49.1649		17.7576	51.5062		3.2901	14.6203		3.6973	26.0662		0.2591	0.02		39.2008	142.489		436.685	523.736
	21.294	17.9846		57.9126	16.7054			2.5281	20.71		0.0996	607.387		0.2031	29.8512		9.4841	159.275		0.9273	39.2366		0.8561	134.486		0	0.1012		20.7158	1268.37		526.816	1025.94
	17.2311	19.6748		33.2715	53.7815			3.425	33.6423		1.9064	2.6772		2.0482	18.9349		32.0308	21.9952		4.2653	2.5427		4.6672	9.5646		0.1116	0.0278		21.3592	34.7317		513.88	251.646
	29.3574	39.5054		52.1222	53.6233			1.9597	25.3452		0.785	48.4976		1.1513	15.6908		9.4533	63.5563		1.84	3.8635		0.8313	6.5826		0.0344	0		13.0757	81.2021		358.35	605.959
	22.0956	19.9509		22.0255	45.1158			0.8377	17.6142		0.059	17.9192		0.416	21.6668		8.0313	16.745		1.3354	0.8502		1.4492	2.8084		0.0712	0.0597		18.969	30.8629		499.374	408.838
	19.0742	13.8889		81.6886	14.6559			4.4046	29.5474		6.3051	38.4723		3.0358	27.5811		16.5092	42.6096		5.4354	29.7291		11.7691	58.2627		0.1262	0.0387		49.1497	1405.66		556.758	1135.02
	23.0475	21.0033		62.3451	35.9753			12.1566	29.7615		0.0908	234.439		1.0105	81.4987		9.9334	89.8932		1.1702	7.766		2.1321	30.5572		0.0247	0.0808		37.8208	202.997		421.091	443.065
	17.9528	16.3696		41.4609	39.7322			4.2595	8.519		0.1151	23.5842		0.4897	7.0569		5.9532	27.0984		0.6463	0.8916		1.1996	5.5257		0.0149	0.0103		10.6053	52.2156		300.328	589.362
	22.6375	24.3669		26.3607	22.2266			2.6957	10.6672		0.391	5.6127		0.4751	18.7378		7.5669	27.0074		1.5374	5.3897		1.4707	31.8818		0.0265	0.0416		52.1742	765.001		436.201	467.939
	21.3593	13.1388		16.3121	16.3534			6.4195	19.1028		1.917	235.513		2.4985	111.47		20.0225	98.1747		1.9025	9.0798		2.4794	40.2812		0.1312	0.0754		31.3264	247.635		582.213	366.956
	18.515	17.5151		7.8269	38.6318			4.0533	3.5349		0.5367	31.0943		3.8745	20.8046		4.3005	25.055		1.244	4.2878		1.2133	9.9764		0.0128	0.0185		59.0257	191.5		351.365	623.593
	29.15	16.9503		30.9069	25.4361			7.8351	24.2317		1.2624	174.822		4.3798	53.9791		6.1599	70.1365		1.8487	2.1211		2.0962	14.1093		0	0		77.5481	125.12		648.336	459.543
	11.8472	9.5441		32.5028	6.6582			3.6765	7.6907		0.3298	114.613		1.7413	418.926		17.385	68.8566		1.0322	1.4521		1.8524	10.6336		0.2357	0		15.4064	498.161		390.264	886.177
	22.2946	15.1175		33.9836	24.6591			2.4885	12.8431		0.1406	53.1514		0.2046	37.3722		6.282	57.6284		0.3248	5.4614		0.5801	22.1785		0.0273	0.0391		6.3142	211.583		358.236	462.226
	18.5126	13.825		8.2259	26.1423			5.1817	24.8577		11.191	4.8203		4.5894	9.4575		15.1948	29.1177		3.7806	0.8723		5.4461	10.1872		0.1845	0.6479		54.9662	68.93		520.358	1318.73
	29.1759	26.433		58.4599	39.0553			1.8729	20.9336		0.1624	74.4368		0.4836	45.5733		7.7856	57.5176		1.5838	7.3004		0.7097	24.2511		0.0073	0.0419		15.7997	251.75		452.842	401.08
	15.5481	14.751		37.8229	25.0419			3.0102	7.3386		0.4377	15.6422		0.5353	55.2981		9.095	41.9711		1.7951	5.2991		0.8375	65.6773		0.103	0.0157		10.3937	333.075		388.042	734.253
	22.911	13.7473		14.5437	16.7704			1.3179	13.5961		0.6523	690.577		0.8948	232.008		7.7569	143.246		0.744	23.9988		0.7444	62.285		0.0738	0.0172		17.5336	1207.25		455.158	985.341
	19.9151	20.9266		49.1348	47.8467			1.7592	12.2706		2.1773	159.13		0.3913	37.4419		9.6151	111.833		1.7427	25.6498		1.4203	44.6226		0.1067	0.0508		10.976	513.038		327.89	768.423
	20.1838	20.7221		27.5593	37.7381			2.6394	27.2019		0.1852	38.7929		0.329	14.1841		9.7951	19.9606		1.1459	5.7313		1.151	25.1995		0.0112	0.011		28.4772	92.1445		1137.92	1161.33
	19.4407	17.9674		16.8491	31.8053			2.1723	26.2788		0.2614	564.339		0.6148	71.7275		6.7647	108.736		0.79	7.1113		1.7305	40.9835		0.0169	0.0668		10.4272	99.1006		465.258	725.263
	18.6865	18.2057		38.5298	35.595			5.4795	53.0488		0.4633	494.533		1.8292	69.3933		11.581	64.7025		1.6182	22.7407		2.4462	50.4961		0	0.3256		17.2082	694.519		370.774	510.963
	15.0868	8.891		23.6528	15.1532			2.5117	32.6286		0.6715	42.0725		0.3828	32.6611		8.1956	33.7577		0.4557	4.1895		0.7615	25.7663		0.0138	0.0584		10.6936	83.1813		1357.13	374.969
	24.4391	6.5491		31.665	36.7858			1.9528	19.5516		0.1262	8.6441		0.1814	7.9648		10.8884	20.1769		1.2932	0.7777		2.5654	9.3878		0	0		29.9973	37.4665		360.545	943.917
	16.1268	16.5486		10.6939	13.8666			3.1144	15.6177		34.7434	20.3535		4.3936	192.03		53.9541	22.3706		17.2838	4.9791		21.2766	29.5661		0.0829	0		506.456	831.181		785.926	129.82
	13.7862	11.444		26.549	16.4524			3.3942	11.1182		0.1873	67.2129		0.5739	23.9604		12.6325	136.048		1.5253	8.8601		1.8429	16.1551		0.0539	0.0266		26.2367	242.008		624.398	818.142
	27.2738	17.0611		27.2433	26.8859			1.165	17.6595		0.5915	80.2699		1.2529	36.6512		10.6196	48.6827		4.5442	6.477		3.35	17.9941		0.1823	0.0487		89.411	155.244		551.567	459.171
	18.8966	9.3836		10.3456	18.0301			5.9164	29.1858		0.1758	393.555		0.9008	377.101		11.2465	45.6667		1.6585	26.9753		1.0474	39.7065		0.0184	0.0492		16.9846	1129.46		440.168	534.169
	32.0187	22.6126		33.2412	25.5041			4.472	42.8503		0.3218	265.962		2.5223	251.067		5.9161	127.017		2.272	9.1149		1.4109	56.7889		0.0273	0.079		105.234	203.301		482.121	675.001
	21.8648	9.3934		34.3525	24.8603			5.0074	18.9091		0.2152	217.395		0.5828	211.085		7.7421	87.8024		1.0176	23.5365		1.358	47.4282		0.0797	0.4332		18.6951	853.797		638.824	604.817
	18.6126	17.8775		30.3596	16.5385			7.4001	76.7886		2.3495	69.6146		2.2987	113.063		10.985	51.1361		1.6344	17.1766		2.6347	40.1652		0.163	0.0111		44.369	1472.68		510.818	622.498
	23.9202	16.0738		74.4486	37.9804			3.6225	40.678		2.2188	96.326		1.6277	182.128		31.7378	110.057		1.8829	6.3229		2.7507	28.427		0.0064	0		137.842	130.412		695.845	764.286
	14.9431	12.9741		45.896	7.7844			6.09	7.9216		0.5607	19.4678		1.6511	20.3244		10.053	33.2598		1.0219	12.8828		1.6942	32.5046		0.0137	0.0193		17.0461	446.158		387.979	642.533
	26.4895	14.7436		37.1213	73.4083			6.673	5.9581		6.2222	0.5352		1.5669	4.8058		18.8057	10.4224		2.4646	1.1503		3.0222	1.2505		0.1361	0.011		61.982	53.58		499.122	445.735
	18.8582	13.1211		12.8468	23.4545			4.6855	13.1346		2.0471	18.515		12.1429	13.9045		9.8788	39.3101		2.7184	16.6205		2.7323	14.3664		0.0535	0.1532		20.0074	348.164		460.274	353.086
	25.4131	29.9441		32.4216	12.3288			5.312	19.3933		0.0892	2.0457		0.1958	3.4209		5.3783	20.2015		1.1363	1.1538		1.1879	4.7668		0.0081	0		15.8347	95.7407		322.873	1407.05
	20.0496	18.2201		17.2902	29.8003			3.34	27.0757		0.3778	11.8587		1.4659	33.8018		14.1512	18.4229		0.7051	1.5301		1.3926	7.7706		0.0342	0		23.911	281.683		453.022	1113.82
	16.9175	10.5933		11.6272	19.4212			11.9549	10.9347		2.1318	55.955		6.9294	343.295		8.5172	66.8304		1.5622	36.2435		1.4014	67.5527		0.0089	0.1364		34.6167	383.709		392.876	387.842
	18.3894	10.9997		17.3905	13.7482			5.1224	11.5186		0.2293	43.2927		1.9078	15.2429		6.1086	26.1192		0.7285	1.1793		1.8592	9.7295		0.0239	0.017		23.4236	144.489		298.127	808.66
	26.9499	22.6166		60.6294	18.1447			1.7148	16.1441		0.1795	5.4811		0.5246	5.5837		5.4218	11.6834		0.7798	3.0303		1.0716	6.0249		0.0296	0.0097		15.8161	43.1823		654.565	546.898
	15.4544	17.4401		36.372	18.1814			2.4232	15.2064		12.8403	107.331		1.2305	58.066		48.6781	71.8749		19.1444	10.5857		7.153	61.6096		0.0878	0.0633		184.918	516.528		765.075	430.348
	25.4027	15.6625		47.0713	26.8031			2.2478	17.0651		0.9693	13.3533		1.876	24.2353		15.0324	14.8983		2.6621	1.6512		2.0113	4.6821		0.0054	0.0465		43.2369	34.7742		607.835	720.676
	17.7568	21.0832		29.9906	37.1944			10.2413	11.0765		2.1397	85.9686		2.1414	38.8138		31.9253	72.3843		2.5481	40.5345		4.8486	25.6385		0.0259	0.0792		50.0994	181.166		670.282	477.135
	26.0429	14.9394		45.1592	20.8974			3.593	45.4847		0.6456	2.2952		3.4902	25.6816		6.7688	6.1144		1.9722	2.0622		2.5349	7.5364		0.0101	0		21.543	149.806		508.7	339.59
	23.3846	26.8665		48.9347	30.4497			2.1951	20.8826		1.7559	19.6359		0.5038	41.4445		12.1146	42.6084		4.4008	3.4347		5.2335	15.2424		0.0675	0.1438		26.4571	125.27		405.451	511.226
	15.5463	21.1243		30.5715	25.8173			2.1481	66.9128		6.8947	161.818		2.1768	169.216		13.3109	39.9432		2.7164	32.949		5.5109	48.0689		0.1647	0.5415		101.876	690.446		467.454	764.115
	17.7158	21.7398		42.764	61.502			2.5188	11.7782		0.1878	6.4715		1.0078	6.7032		8.8585	26.7908		1.6463	0.2353		1.157	11.7333		0.0588	0.019		8.7315	22.211		517.77	664.474
	15.7687	7.7982		53.252	28.769			1.663	10.4513		0.0918	12.2706		2.086	9.9123		11.7424	11.5515		0.5754	1.1049		1.2187	6.4999		0.0581	0.0272		14.1774	59.3016		328.427	1256.38
	20.0304	10.6651		36.9787	99.7453			7.6445	14.0336		17.6702	10.8403		1.906	14.7922		45.8188	30.0437		34.8431	2.3531		6.4333	14.1475		0.1383	0.038		360.731	83.9709		1099.13	2515.96
	22.8447	21.9482		35.9188	61.5315			4.1444	7.4893		0.098	213.819		0.3457	170.778		5.0097	108.76		0.7113	9.1192		0.9254	58.5363		0.037	0.0266		10.405	129.403		460.238	2082.16
	20.4736	12.0352		25.3079	19.9481			7.3976	4.5385		1.3441	8.9462		2.8142	12.1375		12.4026	32.9301		0.7878	7.7933		1.3934	26.2238		0.056	0.0414		30.2486	125.084		506.271	856.379
	25.391	16.874		24.2926	49.7661			5.1754	14.4576		0.1729	202.885		0.7998	158.075		7.8786	130.537		0.624	2.7617		1.3268	27.3929		0.0157	0.0545		23.6487	24.9751		529.241	1378.45
	26.7837	16.1468		18.4192	41.2407			0.9843	10.7763		0.2512	8.3213		0.1354	14.8293		6.8148	54.9588		1.2307	3.4669		0.7481	13.719		0.0355	0.0708		29.5558	37.0106		500.834	1242.58
	21.6629	14.3043		34.8301	27.9242			2.6265	18.0555		0.0407	51.368		0.287	27.2787		10.9435	43.7303		0.6039	2.7334		0.908	13.9566		0.043	1.9766		14.5535	37.2182		391.797	1337.06
	23.3834	22.5933		13.2369	22.5512			2.7841	4.5592		1.1613	0.7053		0.8145	4.3357		10.4162	7.025		1.4195	0.291		2.3045	2.7888		0.0553	0		36.8063	6.9679		525.545	1057.27
	22.2203	13.9291		14.2904	28.9865			3.4472	8.6401		3.4423	1.3138		7.7213	1.0596		13.7429	16.8809		1.2237	0.6396		1.3836	2.2215		0.0348	0.0345		40.8406	44.3312		1043.83	1341.3
	24.3488	13.8987		33.1473	27.9494			3.5757	5.2944		0.4226	79.9388		0.594	35.3952		7.4412	72.3282		0.6491	3.579		0.8501	26.2107		0.0198	0.0575		10.4668	38.5382		497.347	290.346
	19.0311	22.8587		27.6301	21.3572			1.4194	15.9446		0.9355	19.2469		0.4304	15.2093		6.9827	28.1444		0.8856	2.494		0.5569	36.3752		0.1013	0.0707		15.1861	53.7799		401.373	730.181
	17.1254	13.334		39.9443	18.2329			1.6539	7.6462		0.2854	11.0456		0.671	16.2955		11.3003	23.2037		3.4596	3.9198		1.136	30.1606		0.0287	0.0639		30.5515	80.7373		479.865	894.186
	17.0592	11.9208		22.0353	24.0433			11.0848	1.3586		1.0999	2.8022		1.0521	6.5324		13.4837	7.0966		1.2943	0.4474		1.5352	1.3186		0.1266	0.0073		39.9694	17.3089		1093.1	1221.84
	17.8947	12.0174		65.1976	40.4335			1.6618	5.4947		0.2533	5.074		0.2128	29.8294		13.5389	20.6328		1.7741	0.7806		1.2016	6.5345		0.5733	0.0617		31.3666	44.6232		565.926	896.106
	20.0667	18.4963		28.8313	40.215			3.649	6.1212		0.1078	86.0257		0.0845	63.8322		5.778	70.9296		0.8049	1.5505		0.6876	17.8189		0.0195	0.0611		13.5599	89.5202		416.626	809.043
	21.9049	17.6186		26.413	44.1398			5.6042	13.1384		10.5312	38.6961		2.0015	52.3282		16.9781	40.5139		2.1225	8.8336		3.4486	39.1622		0.075	0.2411		57.8006	172.643		697.482	807.204
	25.1296	20.0833		14.2274	23.938			6.3074	10.1132		9.49	1.7682		15.29	14.9269		16.1963	21.0176		2.707	3.3491		2.5025	14.6919		0.019	0.0527		865.789	31.373		851.771	359.449
	20.0067	12.0422		32.0449	49.2412			3.9919	8.0728		0.7586	9.2282		1.4796	8.4279		8.44	36.0807		2.6646	3.0474		1.8829	11.5006		0.008	0.039		18.8398	163.168		448.131	464.393
	23.2867	17.2789		34.3785	25.9179			4.8796	21.1173		68.562	5.8031		2.975	3.478		105.129	27.1536		24.3278	4.9592		26.5226	16.6936		0.0601	0.0623		238.97	47.7186		466.085	563.381
	22.083	21.8342		30.4221	47.243			8.3589	14.5078		3.9576	15.3643		0.2989	37.2207		10.669	23.4071		1.4134	2.3527		2.7525	15.1723		0.006	0.1505		15.3423	32.6186		368.589	955.619
	21.481	9.053		12.1198	38.1754			7.995	3.7527		11.7664	14.1332		9.4866	29.062		31.0782	16.9573		6.5622	1.32		9.6308	3.2067		1.6231	0.0345		42.3717	9.2543		421.914	735.349
	17.311	14.6133		15.3525	30.0904			3.9538	11.5845		0.6475	10.3579		1.0828	48.8203		5.6408	22.8439		0.8647	4.5415		1.6398	16.9255		0	0.2561		22.173	24.9354		504.955	308.127
	20.818	13.6532		24.0146	33.686			3.1177	6.0039		0.6016	6.3561		0.3696	13.0251		8.1756	28.4894		0.7768	4.7901		1.1651	23.9676		0	0.0822		24.6353	43.7679		509.123	461.315
	18.8646	10.8202		16.1469	17.3338			3.5814	15.133		1.1286	60.4782		1.2988	25.8374		11.3586	75.8293		1.715	6.087		2.1576	41.6541		0	0.0478		35.7338	106.303		482.959	609.981
	22.7187	19.3861		37.1102	66.3117			4.582	6.1352		0.0181	17.1936		0.2548	18.009		4.9977	32.9492		0.4089	13.2632		1.2365	40.0563		0	0.034		17.0594	234.608		494.833	636.654
	22.0496	12.7904		43.6351	23.8756			3.2023	3.0096		5.9236	3.8972		2.0895	3.5559		37.2751	29.11		12.5769	1.0108		8.7531	12.8162		0.0402	0.0327		125.758	31.1447		379.727	531.35
	25.7827	9.2737		52.8076	13.8452			1.9949	7.7297		0.2242	11.6703		0.5272	10.6329		7.8846	23.3585		1.669	2.1804		0.8691	11.5008		0.0169	0.0417		14.7112	109.928		425.524	182.371
	22.5056	14.6038		53.9029	64.5672			0.9217	3.7173		0.1107	12.4653		0.2169	9.2184		7.2934	72.591		0.7391	2.2277		0.533	24.643		0.0167	0.0053		23.5785	181.514		425.956	892.687
	21.5781	25.6695		30.9746	56.1656			3.9006	9.4275		0.0687	13.8803		0.5561	7.7159		5.7054	44.5091		0.9225	4.4402		1.4209	26.8515		0.0207	0.0199		35.263	356.701		687.359	453.195
	13.0443	16.4137		34.1884	29.4322			13.8285	14.1234		61.5448	2.7528		213.754	13.3335		82.8611	16.3576		0.6244	1.0018		17.449	10.1725		0.5446	0.0675		59.2053	28.6179		1047.81	540.64
	26.61	17.6006		9.9541	43.9682			18.5399	4.6494		18.5208	41.5194		10.2924	63.312		48.9606	139.458		13.4546	1.0182		34.5103	16.7405		0.0084	0.0966		487.496	84.6271		829.837	929.662
	22.8065	31.5537		24.3244	39.8492			19.8149	8.5659		5.5808	25.1769		4.9001	13.9608		17.854	61.5694		1.5212	2.5312		3.6362	6.2923		0.0089	0.151		171.714	70.0845		842.726	484.088
	22.2597	13.0368		26.7475	24.7231			3.3262	9.4204		3.2953	11.7372		64.5769	21.0597		10.5935	21.0322		3.557	2.7402		4.8324	5.1936		0.2217	0.6192		70.8828	9.8815		575.354	294.336
		9.8124			23.001				15.1115			17.606			20.6608			40.1651			13.2831			23.0858			0.417			638.616			324.428
		20.3649			8.3186				16.2433			8.5921			52.2591			9.7605			1.5923			4.8688			0.0814			105.628			505.714
		15.9405			8.0038				13.3457			237.539			180.684			80.7843			14.8368			23.1099			0.4101			173.623			661.341
		15.8819			11.7078				11.5448			22.0979			8.4165			52.8153			11.2759			12.6161			0.327			348.666			842.793
		10.2314			17.174				10.3025			15.9895			14.7153			46.829			13.9905			20.8349			0.451			156.982			426.964
		20.4833			6.5956				8.8879			12.5896			6.4315			43.6504			4.5371			34.385			1.4835			96.4591			320.885
		16.1831			23.8133				15.6149			18.1034			2.6432			27.2413			14.8067			14.4006			0.5515			86.4134			442.974
		14.5499			25.7325				6.6415			71.0558			17.1399			116.007			33.5993			142.288			0.3852			376.518			524.792
		17.3429			30.9512				5.8422			1628.41			29.0926			64.7369			35.855			53.1001			0.0709			650.947			511.043
		28.1987			25.5124				8.658			5.7726			19.1094			21.1701			1.9604			10.0103			0.3813			14.6057			340.703
		19.4333			9.8326				18.7388			27.1053			86.3543			32.0028			5.3881			14.8734			0.4654			102.498			391.257
		12.2954			18.0103				18.2297			2.1255			20.4459			15.5863			2.0294			7.9589			0.2562			18.677			330.024
		6.482			19.2429				5.0697			10.1533			13.4588			12.7502			2.8734			5.0076			0.0315			32.4325			1868.72
		20.4434			22.3453				7.9429			2.1149			8.7864			9.1023			0.609			3.0887			0			22.7458			470.332
		21.8263			16.127				11.035			3.9157			6.4642			21.2345			3.2036			17.7005			0.0201			502.351			465.699
		10.632			13.4211				6.4833			120.893			23.0108			18.699			3.9712			7.6692			0			114.073			692.482
		28.3691			22.386				3.3097			5.0797			7.9345			31.8681			6.5323			25.1637			0.0839			315.27			346.954
		13.9988			20.1878				15.9845			7.5828			9.6899			21.9532			5.2008			7.7693			0.2692			50.0585			195.794
		13.1346			25.6993				15.6112			18.4104			24.1814			45.101			6.9334			21.6951			1.5417			42.9187			403.047
		17.5365			16.7884				11.4361			18.9774			64.3945			22.377			4.1905			10.711			0.0127			551.95			791.674
		10.3796			16.9152				14.5273			8.5006			3.3991			22.0527			6.6483			9.8104			0.7996			18.3767			1082.28
		13.9769			33.462				8.9256			9.8255			2.8525			21.5143			0.9055			17.3806			0.7032			21.6813			484.783
		18.623			24.0462				24.8705			14.5744			27.6846			55.5158			6.1186			22.2769			0.3804			129.248			519.825
		11.9087			11.355				12.3023			30.9328			31.1669			12.1519			2.7485			8.5632			0.4741			110.04			376.115
		18.3161			16.9672				9.5432			2.5355			1.8068			12.7781			3.6776			4.7129			0.1718			23.8703			323.28
		20.9924			17.1941				21.1348			81.6592			18.5192			110.815			25.1231			88.5998			0.2419			2431.29			348.354
		14.3968			11.1245				12.6391			5.4346			3.2518			30.4185			4.4897			35.7783			0.164			147.845			395.408
		11.9467			14.2097				12.3958			110.028			57.9995			68.7217			5.0629			13.8117			0.5628			21.2015			615.21
		26.02			35.6566				12.687			7.9231			27.4203			24.7897			5.9823			40.9564			0.2214			1180.29			548.196
		9.0058			46.5168				8.0633			168.561			47.8825			131.535			11.9645			42.2439			0.0563			157.495			1218.55
		27.7494			21.8492				16.8142			40.7746			50.0298			87.7767			32.865			103.515			0.996			407.253			297.043
		20.3531			38.032				11.3224			65.5078			29.1006			28.3704			6.5659			11.5347			0.1454			21.9849			469.892
		12.0822			9.1698				5.2059			3.715			10.9315			7.8045			2.2303			4.1811			0.0534			37.8801			192.346
		13.423			10.7489				23.3785			42.9801			67.5817			13.3414			5.035			11.1725			0.633			66.7191			295.448
		26.71			17.5215				6.8045			7.0625			4.5769			21.0594			4.8097			10.3426			0.2173			28.5884			1017.21
		27.1326			22.9592				10.5006			1.6432			3.4115			10.6661			0.7459			7.0143			0.0302			8.1253			337.573
		25.6983			18.857				23.5094			193.303			151.446			70.5788			9.2311			21.6479			0.3067			148.402			407.666
		17.1466			17.1208				27.4104			139.923			113.751			109.922			34.2279			70.7913			2.4143			388.356			289.031
		30.8928			17.3033				18.4639			85.9628			121.262			64.9466			10.1082			22.082			0.5055			134.228			364.044
		19.5274			7.1796				14.5382			13.807			21.5102			10.7716			4.2351			5.4356			1.3619			80.837			344.757
		10.8291			31.0825				11.5413			17.3842			57.6699			23.4956			2.4123			12.4296			0.2182			31.7629			455.291
		14.7606			19.0412				12.4048			8.9502			3.5424			30.0402			5.5238			22.1816			0.2599			87.1823			439.907
		22.5455			7.5415				15.1062			3.2524			8.9405			7.3114			1.6076			2.6409			0.1512			177.582			389.07
		22.3441			11.4254				8.7429			5.7553			2.7022			18.4181			1.4174			3.8049						18.2264			376.15
		23.6253			17.6913				18.4465			17.2646			59.603			32.8527			3.4671			13.807			0.0598			45.6132			590.015
		17.1926			26.6031				15.1489			29.7561			33.3241			27.8223			4.3573			9.8624			0.8852			58.6962			205.681
		12.6634			35.044				12.8932			129.376			76.2945			105.847			21.6538			61.4352			0.272			360.396			624.06
		14.0635			18.596				11.8672			59.0146			26.7366			65.5898			6.472			12.4114			0.1689			33.8164			580.981
		15.0485			45.22				14.3083			78.6443			58.3447			32.6284			10.1622			12.252			1.0736			84.1901			479.463
		14.2488			15.2009				29.4237			111.429			234.862			83.332			6.5091			17.0695			0.0774			128.771			330.7
		16.0133			20.1884				12.4845			26.4026			11.1751			90.2143			23.7437			112.644			0.2403			478.222			832.954
		15.3073			29.4149				13.1234			7.1766			20.5648			21.515			2.7218			7.6018			0.1496			12.1362			281.452
		8.2445			18.2479				2.3533			8.7162			5.432			17.7168			1.7972			4.6248			0			5.5098			979.648
		14.9193			17.5751				8.9255			1.1604			1.52			18.7873			4.7683			4.4251			0.4008			19.1617			451.253
		11.294			27.3758				20.4028			62.7974			82.0299			67.8368			13.0623			31.0773			0.7429			324.96			303.251
		14.3257			9.3476				11.8797			5.2347			22.9284			17.6638			1.9891			7.1157			0.032			176.136			199.385
		22.8663			20.4022				10.3673			2.798			7.0783			12.807			2.559			3.2412			0.3043			21.004			296.681
		12.596			14.3294				16.5754			59.7486			72.6772			82.8148			19.247			56.3819			0.6808			240.861			598.885
		29.1679			10.8706				6.0621			68.3072			42.121			81.7293			16.0898			69.9709			0.2629			258.54			722.749
		21.1348			22.133				9.6407			36.7783			21.7876			57.2804			15.804			43.0983			0.189			242.784			553.509
		20.5804			21.4167				4.2763			18.8061			7.0112			47.4588			13.1511			34.1666			0.3412			114.223			845.898
		10.1172			11.1142				27.8024			17.8362			13.2065			14.4123			3.4674			11.748			0.0115			233.037			266.084
		11.7961			13.4938				4.2798			5.1341			13.223			19.0621			2.3096			11.3716			0.0229			97.6172			1432.93
		10.2431			21.6676				19.7397			63.3559			27.4168			111.233			7.6256			28.0452			0.3			186.684			511.389
		10.9029			15.7044				13.7181			15.8155			26.6331			29.3199			5.2936			13.2976			0.3539			37.677			360.717
		19.0816			20.4503				15.6572			63.4551			59.0818			46.7135			6.9947			29.4067			0.3894			75.1785			431.148
		19.1489			13.7948				4.75			1.4368			2.2981			10.2461			1.4156			1.1327			0.0088			110.514			1105.47
		16.6218			9.7937				6.1057			38.8674			19.1042			58.5722			73.0741			34.601			0.1176			2277.54			1182.53
		11.9696			27.2399				12.4681			444.586			72.0468			135.286			12.1042			32.3092			0.545			97.2373			644.398
		18.4291			12.2036				21.1827			2.5658			8.343			25.8731			8.494			30.2577			0.0172			2606.36			528.818
		10.9901			11.6176				11.016			49.9183			38.7757			16.8526			5.4682			15.2142			0.0595			139.653			520.761
		14.826			30.4927				4.4293			10.6919			9.7234			20.4701			1.3781			3.9331			0.4202			23.2971			573.657
		18.4222			34.227				6.3461			58.8493			21.7024			72.8635			6.3585			13.6751			0.1179			22.2772			916.522
		16.1572			14.4347				16.7714			71.1417			19.1206			24.6558			25.0948			34.392			0.016			664.724			1726.63
		20.3946			36.3554				10.1807			24.9605			14.7689			28.5159			5.1615			9.7986			0.9154			85.5295			797.692
		17.0602			10.9866				13.0539			9.1436			31.2676			24.3095			5.9855			13.6287			0.7188			28.0854			301.02
		11.2253			23.7405				11.7797			207.017			61.9695			109.009			36.5607			43.2343			0.2309			300.363			621.397
		15.6523			11.5172				17.9899			46.487			28.3629			23.8742			4.2746			8.819			0.4945			26.5229			284.753
		16.9261			15.2585				10.615			237.889			65.333			71.1318			11.0103			22.1007			0.1071			187.935			959.336
		5.482			11.9631				3.0435			31.186			4.079			28.9005			4.0126			7.1705			0.061			19.1494			646.103
		12.9271			20.4904				9.0728			33.4882			42.3528			95.4391			16.2014			29.0522			0.4046			129.773			803.082
		20.7257			26.8899				4.9202			6.9265			7.9005			15.12			2.1379			4.2518			0.1708			22.0538			356.955
		16.9767			24.4301				23.3565			131.108			169.589			100.707			6.0859			25.3995			1.0468			104.014			312.917
		22.9258			27.6597				15.1164			103.218			46.1698			103.58			6.1557			18.9717			0.3383			229.173			467.024
		18.4107			15.4943				20.3327			34.0618			22.694			40.2182			4.6232			20.4698			0.3728			26.8332			655.194
		24.1342			25.7342				19.4773			28.2094			40.9998			31.8398			6.6812			14.002			0.9348			75.3185			450.796
		12.5563			8.765				6.9267			56.211			11.4263			35.5853			8.1455			30.3369			1.8578			30.4996			282.851
		13.2826			11.2341				4.721			3.6942			0.4771			14.0708			2.6626			2.509			0.1153			39.0167			598.306
		20.4171			23.3575				13.5062			84.1018			14.9248			42.8228			23.076			16.1918			0.4822			162.784			560.917
		14.4924			27.2393				23.6022			76.615			170.703			96.6104			8.1878			32.9855			0.3819			68.4739			296.073
		10.6146			8.5009				14.1166			53.1774			94.2291			18.7869			3.6477			5.922			0.2592			70.413			218.922
		14.726			8.1669				18.9076			30.6957			37.4407			23.8095			6.9571			13.7071			0.2086			124.82			558.126
		11.7327			25.8623				12.6967			2.9906			5.6742			17.2066			2.7262			6.6136			0.3542			20.5109			228.805
		13.858			33.1736				8.6618			6.702			5.9316			29.009			8.9201			16.3116			0.1286			49.3695			408.249
		13.8271			22.5716				8.6353			5.1772			12.0383			19.6415			2.0856			5.8001			0.3358			24.4288			472.565
		13.3054			41.3494				8.1271			16.2045			6.488			32.6958			2.4787			30.8968			0.4925			27.1748			262.272
		22.0634			20.6937				12.0612			5.9929			29.0377			12.7025			1.6877			3.2608			0.1699			27.453			284.581
		13.74			15.0977				13.7554			39.7299			50.8905			48.6718			7.741			18.5602			0.1211			63.553			233.599
		24.0514			52.0062				14.0641			15.8559			9.5351			18.12			1.9159			4.1844			0.0637			90.1477			474.51
		16.7182			13.4875				14.2659			17.8327			45.4346			27.4311			9.3909			13.1151			0.2093			22.109			374.948
		15.3468			12.2183				11.5014			28.5346			19.5316			62.0607			6.3361			32.8543			0.6769			448.31			679.076
		11.6647			18.7084				13.969			19.9652			14.9624			28.1725			5.6698			9.732			0.1946			31.5324			859.308
		22.6327			49.3411				7.3209			14.8454			5.7652			101.709			16.8763			101.2			0.1764			983.52			419.184
		11.5799			10.8537				8.4319			96.2932			16.4719			61.1792			10.4123			12.0868			0.2357			379.568			831.335
		25.809			19.1898				16.3832			9.4591			22.6198			16.8883			1.9387			6.9773			0.6205			26.8155			369.744
		10.8538			24.1616				5.0868			31.1572			17.4909			27.889			4.3974			8.2004			0.8577			25.6819			477.332
		15.5127			31.6876				14.5915			27.0384			21.3355			24.6763			8.1675			12.9286			1.3499			63.4048			290.845
		14.0308			23.3142				3.1791			1.4752			0.4625			7.8002			1.6396			1.402			0.0223			2.3324			404.198
		17.0363			33.7178				2.2254			8.3634			5.2816			24.291			3.1033			9.9422			0.8427			25.132			302.881
		12.4727			21.8813				11.8654			20.2759			8.6863			20.6272			7.2228			11.6946			0.2596			84.6681			688.621
		15.8657			42.944				8.2535			5.1924			5.5398			12.8796			2.8473			6.4211			0			22.8375			346.704
		10.0324			26.9532				7.7864			10.3375			14.6982			25.8754			8.7319			13.3187			0.8127			32.8346			712.048
		14.523			13.1113				6.7055			28.4846			28.2748			164.755			40.9845			147.58			0.0222			294.627			1007.23
		13.818			20.3612				22.9667			11.7452			11.1324			15.2402			4.2696			3.9605			0.4068			34.0011			390.369
		21.5851			17.2165				6.7005			140.887			88.0946			83.3643			31.4019			61.1781			0.0832			503.235			811.322
		7.9569			17.2478				14.5463			147.398			76.808			119.567			21.3321			68.7203			0.4648			680.566			532.89
		23.2999			24.3045				11.7644			106.418			20.7301			117.991			10.1073			14.0495			0.8039			80.6017			615.23
		18.7087			33.7538				14.8688			6.5333			15.5727			8.6298			0.8207			5.6886			0.1493			48.5917			274.32
		18.6384			16.951				10.9483			3.536			5.413			11.6955			1.9944			4.193			0.2887			29.843			390.476
		13.5082			13.2958				19.2889			270.382			169.583			174.098			21.1741			38.581			0.1772			721.023			341.428
		21.593			14.2613				25.1547			7.2706			31.0862			14.5883			3.941			6.7214			0.1093			78.1908			381.15
		13.7998			30.1803				8.2562			9.4629			17.2069			23.4642			2.7312			7.3617			0.1477			29.0061			417.35
		10.9087			11.8786				10.7346			10.4951			12.9006			39.4168			12.8673			28.1321			2.0424			105.926			284.666
		17.9029			14.0945				15.7772			17.1912			37.8913			18.6793			2.4248			13.3299			0.3756			71.1062			393.786
		19.3371			27.9481				17.3377			53.0655			17.4601			74.1394			32.0114			81.1365			0.2997			1266.69			406.199
		26.0098			16.816				3.986			4.6383			18.9547			6.7501			1.0416			2.8728			0.0384			128.998			250.223
		18.7422			38.3384				25.6945			24.9795			45.7282			38.7651			9.959			26.4514			0.1019			369.408			242.223
		6.9717			14.4524				4.0203			37.3625			27.3979			28.5378			3.737			6.8954			0.1753			8.5292			1034.95
		7.1493			43.4638				6.8466			49.9801			38.8846			118.248			31.5053			51.3924			0.0338			553.468			1049.16
		20.766			27.0011				12.5296			61.4892			60.804			134.577			7.9136			11.4587			0.1149			61.2811			780.309
		12.1816			22.8515				11.173			64.9927			75.1065			59.45			6.011			20.1138			0.0891			159.364			217.211
		14.6975			24.8595				11.2646			6.8188			10.8811			16.0971			7.3973			8.898			0.0814			20.2748			1698.12
		7.3536			32.8502				11.0455			4.1449			2.3476			16.7774			4.5191			7.1077			1.6592			10.0984			152.557
		12.802			10.9564				4.9056			57.4997			26.7771			84.2745			25.4282			36.6371			0.8906			129.754			280.47
		17.8689			25.8764				15.3412			23.2963			11.0975			26.2261			8.0923			9.067			1.0026			33.7621			256.204
		17.8351			23.1613				4.3651			746.469			26.9098			21.677			3.4892			8.2139			0.0376			43.5465			703.257
		15.3908			24.5703				14.5803			22.7354			23.3343			30.8969			7.4346			15.0986			0.3784			33.7923			563.364
		9.8455			10.795				13.5948			19.1526			6.9888			16.8828			3.0129			5.0724			0.8802			50.3218			506.94
		31.796			9.3337				8.839			492.105			88.2135			45.9255			6.4526			24.234			0.1527			489.179			1622.31
		15.5753			17.8278				18.9571			20.217			41.1884			34.0655			3.7455			9.5022			0.531			23.3935			462.16
		12.5868			18.4441				8.6751			24.1817			22.0895			23.0051			2.9476			6.2131			0.1793			19.2237			310.029
		14.582			19.9015				14.6893			2.3257			29.2597			6.3325			1.8485			2.5296			0.1363			33.7409			570.232
		13.027			38.5526				19.5429			26.3525			6.9714			38.6686			16.9899			23.1094			0.3994			218.202			1092.74
		13.7134			22.6096				6.1755			20.5587			15.8703			21.9491			5.3683			11.4423			0.212			110.884			574.905
		15.2065			20.8776				8.8056			3.7725			3.2781			36.4956			2.9127			22.4948			0.1854			116.802			362.392
		10.9685			32.8803				8.4504			43.6339			17.7606			21.9456			18.293			14.4163			0			453.936			1259.73
		21.6814			7.7339				19.9628			23.9969			48.2028			14.3001			3.6831			8.2089			0.0829			273.729			393.262
		20.4492			23.4037				8.7743			5.978			22.3303			19.7933			1.7153			4.2224			0.0793			8.2072			262.478
		12.9359			13.1566				14.1838			23.9321			26.6079			19.6085			4.4101			6.7492			0.121			170.278			523.274
		16.9317			18.5549				10.3404			12.4408			11.7095			10.8243			0.7899			2.141			0.2324			85.8835			349.484
		16.2533			20.6167				10.8878			73.0665			120.742			227.558			14.7812			54.2716			0.0998			93.1323			489.694
		24.6967			10.3437				7.6867			22.0118			20.2109			26.3477			9.2396			22.5725			0.1265			628.017			532.407
		19.1497			32.5632				9.2101			563.297			90.1147			31.3855			6.414			12.0755			0.0708			112.676			976.142
		11.8164			21.7634				8.8129			36.6963			50.9817			35.2139			8.4351			12.6983			0.0642			282.624			2605.22
		13.6422			39.0626				6.0583			112.481			101.706			101.875			13.2605			23.1643			0.0391			203.227			1140.74
		10.9014			40.0915				20.3714			1252.74			502.288			148.582			86.8878			142.44			0.4235			324.519			351.905
		7.8114			18.309				8.7345			75.8076			95.4464			102.271			20.0406			81.4112			0.6365			10.2218			203.089
		23.5951			49.6354				19.019			14.277			19.4016			35.6738			0.7319			18.6119			0			74.6729			772.692
		50.0393			40.9176				24.2807			2.8633			4.4889			11.3022			1.0634			0.8097			0			25.1364			1455.25
		25.7405			65.1844				29.215			2.649			6.0886			11.2857			0.6145			0.7411			0			66.5692			885.673
		26.033			42.2402				13.591			3.9105			1.9596			13.6088			0.8042			1.9996			0.0242			35.3559			593.903
		13.068			24.3004				16.7632			4.3138			5.7946			11.7497			0.3405			4.5699			0.0344			15.9679			614.987
		40.3389			71.067				7.7657			3.4586			2.3455			15.5587			1.9824			16.1318			0			161.317			856.425
		29.4473			45.4332				13.5067			13.2229			5.5915			27.6203			0.9525			3.2554			0.0197			20.3961			833.855
		32.5239			39.4662				11.7191			5.9536			4.1011			11.6569			0.202			1.1506			0			23.2276			1297.02
		19.3071			48.8463				24.5876			4.9947			11.1149			24.221			0.7899			4.8671			0			33.845			1712.82
		31.0128			45.4553				7.4818			42.4164			9.8977			64.7366			1.2008			5.5675			0.0328			18.7846			944.445
		49.3884			43.6554				56.0259			2.4621			3.7417			6.877			0.7627			1.3384			0			81.7172			2537.1
		38.7982			46.5444				13.6698			3.0276			3.9777			8.7851			3.0454			1.7038			0.0193			35.4841			804.195
		18.0055			18.7131				17.3164			32.6798			13.2847			26.5356			3.249			4.1791			0.0847			53.568			468.439
		27.7892			47.4505				11.8305			22.9064			6.4975			24.8153			0.7319			4.4138			0			26.5746			784.694
		17.2722			26.3392				15.0035			13.5444			13.1284			28.9121			0.5436			10.3539			0.022			13.619			1167.03
		8.3735			23.6994				25.0883			37.1323			68.2546			96.3836			39.7966			68.9669			0.0919			368.562			962.983
		32.145			36.3694				8.2017			8.6439			6.1573			16.5264			1.9056			6.6337			0			64.2301			809.887
		10.9577			28.8709				16.9302			226.735			80.6938			69.5577			20.2765			128.422			0.1032			1021.65			416.522
		12.8011			37.7545				14.5417			0.2563			3.3366			8.8809			0.4605			2.8894			0.174			8.2963			1380.83
		9.747			33.0356				7.9462			10.7444			15.0566			18.5325			0.7198			7.5909			0.0831			28.2308			1266.92
		23.3092			49.6859				4.8098			3.6406			9.0618			21.5695			10.2909			20.1817			0.0434			157.799			704.638
		8.7011			32.5721				14.089			58.7152			42.0824			82.5164			9.131			51.7078			0.0155			510.332			401.281
		17.833			19.1156				11.0265			15.9981			27.1208			44.2756			4.3957			32.9279			0.0596			218.499			957.429
		12.3428			14.5199				14.3527			34.7044			17.7127			77.338			14.3868			85.1632			0.0651			429.033			920.106
		9.1507			24.1993				19.8805			40.9174			17.5998			62.6985			12.8976			21.9665			0.1033			76.4957			582.158
		7.877			9.1255				6.5955			17.687			75.1029			10.2718			4.5499			11.1969			0.0254			1215.62			1120.21
		10.6782			17.1961				25.797			0.982			43.9361			10.4992			2.3016			3.5116			0.0502			42.8649			630.334
		11.5267			19.1582				16.2555			214.198			313.687			76.8277			45.8215			57.9864			0.1462			1129.78			555.372
		19.4444			41.5887				32.9167			51.6393			45.8056			47.2452			4.3358			15.1105			0.2607			40.5541			924.798
		11.517			42.2381				11.1033			3.3787			46.2042			63.7513			12.8234			48.2038			0			294.281			1907.3
		13.0608			73.1304				12.5151			15.2235			12.5993			23.1497			1.6996			9.9933			0.0275			34.0639			514.593
		11.2208			41.3705				13.4672			40.8881			118.117			37.976			8.4528			34.4424			0.3666			206.35			673.06
		13.2047			52.1797				6.9705			6.248			2.8927			16.4259			2.0366			7.7894			0.0331			77.7191			1147.13
		10.0786			21.649				20.7558			66.1188			5.5906			35.367			2.9383			15.5884			0.0063			44.7567			845.451
		15.3869			17.1247				9.8886			0.5367			11.088			12.2359			0.1272			5.3739			0.081			11.5335			1124.14
		14.7397			29.951				12.4298			4.1136			35.507			20.0472			2.6088			11.3884			0.1666			55.5329			680.946
		12.4173			27.5105				16.1526			6.8232			7.4749			17.4897			3.1502			8.7845			0.0372			92.8056			1142.34
		6.7634			31.7593				11.5481			70.5254			81.6254			45.0309			31.8843			46.3092			0.0488			425.069			1354.49
		9.745			25.4372				65.2505			99.2291			275.195			33.9255			7.5561			8.3373			0.0969			433.254			1075.1
		12.5226			39.4351				12.3476			71.9274			12.1233			37.8645			6.6014			21.4789			0.0824			75.9023			1050.06
		14.0049			33.2385				11.6012			4.2619			13.6555			28.503			18.283			37.3385			0.0178			688.673			776.153
		15.3841			28.6055				55.4325			88.2015			139.778			36.7619			4.8739			15.7208			0.0989			199.894			705.004
		10.4026			17.7681				13.8318			1.9882			0.8428			17.3308			0.3029			11.0361			0.0275			56.2545			1317
		12.1941			41.9224				15.0098			117.406			95.8657			103.78			53.2106			87.4194			0.0601			625.144			458.816
		13.5673			21.8377				12.2273			113.456			51.321			127.459			37.6317			89.1317			0.1593			410.44			529.342
		6.2644			14.7321				13.3621			87.9821			22.9666			30.6824			7.3896			24.4319			0.0095			331.467			724.198
		20.0128			56.8903				36.7384			7.0009			38.5718			43.9279			7.2549			16.5886			0.0414			138.803			1170.02
		8.0274			30.4749				6.8581			0.9882			3.2352			22.4958			0.8787			15.184			0.0132			87.1127			846.69
		14.4194			48.0202				8.3639			0.7281			3.2071			30.0534			11.9109			44.7379			0.0314			380.767			983.781
		20.2129			68.6986				22.7356			15.1567			14.9474			30.7687			2.1886			22.7882			0.0328			117.453			1424.68
		8.2952			12.4892				8.1236			197.146			17.5604			114.458			12.9569			50.9912			0.0386			684.338			677.783
		11.1022			38.8396				22.5816			240.868			142.095			161.833			37.8882			98.4675			0.0563			945.519			642.419
		10.9789			25.5793				28.0714			6.2359			11.9801			8.1187			0.5304			5.134			0.0411			89.0906			1348.98
		11.5875			44.6545				11.8734			69.6617			30.982			61.1738			8.0042			38.3996			0.1148			169.322			747.585
		12.7349			26.1905				12.8745			440.154			177.321			160.647			24.3771			55.4209			0.1728			525.519			1335.81
		9.1901			23.3876				10.7117			130.269			25.8412			63.8533			11.6079			23.0448			0.0569			104.298			859.471
		9.8411			17.6539				27.1266			4.62			2.1028			27.0624			2.429			10.4239			0.0506			161.834			738.24
		9.4697			21.3036				5.8959			2.3436			4.7477			9.909			1.3671			11.4158			0			50.6954			544.59
		8.9305			25.9202				16.7743			5.5437			2.6831			15.9946			1.361			6.2463			0.0842			22.0351			745.299
		13.5			33.6323				9.8291			1.7306			3.8407			12.9665			1.2504			6.5275			0.0094			82.9624			585.435
		15.2174			23.0568				11.5189			1320.46			124.939			124.017			51.2393			72.1249			0.07			1791.96			837.488
		13.2065			51.9388				15.0846			119.34			60.0447			159.756			35.5297			69.2699			0.0212			417.921			600.804
		13.4646			15.8885				13.4281			4.4047			10.1218			21.7235			6.328			17.778			0.0085			1606.92			604.056
		10.9792			60.4078				11.284			13.0331			190.174			24.547			11.5244			25.5034			0.0642			272.863			1487.5
		11.2211			20.8141				28.5824			34.9724			60.5216			128.97			25.6211			76.5428			0.1179			573.661			520.963
		13.8106			32.9033				6.6425			7.2574			11.1602			32.3816			5.5642			11.4593			0.0627			162.04			1077.37
		13.5497			57.7531				19.3222			4.3185			16.5281			23.9015			8.4377			47.8142			0.0499			199.706			564.131
		18.1683			20.2234				8.1742			92.1194			72.9814			67.7108			29.3784			65.8414			0.1488			699.788			716.507
		14.1671			21.8468				33.4059			471.579			116.975			123.01			30.8317			84.4196			0.0747			2532.57			1064.78
		11.6974			55.562				3.7257			3.3396			2.9668			12.52			0.8218			2.551			0.0336			19.3611			570.087
		16.1685			20.9666				7.2188			0.8579			9.1341			4.9036			0.2728			1.5198			0.0431			231.072			685.391
		10.1291			19.3542				8.4225			299.625			200.702			59.3319			4.7165			15.1039			0.0141			513.582			2375.41
		11.1706			18.876				15.2504			88.7266			17.5356			64.0695			13.8853			51.261			0.0269			433.507			1782.48
		19.0034			34.3209				16.0882			10.8522			49.5543			43.6477			5.1383			27.4289			0.2826			53.6648			497.729
		11.3165			49.1315				84.046			82.5726			80.5326			46.6742			8.0219			24.0478			1.1754			145.313			1392.41
		8.0284			28.8089				14.3291			109.994			102.387			86.7487			37.109			69.3902			0.1011			845.635			469.784
		10.9728			33.3325				43.9783			293.002			65.1076			48.1781			5.3718			13.5881						158.988			765.618
		8.5798			12.9078				4.5804			0.6966			11.7486			4.5598			0.5673			2.3165			0.0478			507.991			507.25
		7.8793			26.7115				13.8498			12.4364			16.115			29.1469			2.6568			17.9686			0.2564			53.2581			803.533
		20.5551			43.7266				7.6622			22.3853			23.273			52.3692			12.9583			35.9054			0.1063			95.7242			823.423
		9.3786			23.8035				4.1324			4.3396			5.351			10.0006			1.6821			7.5391			0.0227			124.457			1700.08
		15.9702			36.7254				30.0093			380.311			86.6272			111.905			15.6956			57.3759			0.0323			300.869			876.021
		13.058			27.7972				11.8442			21.6574			7.9306			30.9479			2.1769			21.8968			0.0563			131.695			459.293
		5.3194			13.1347				9.6899			53.0341			9.3127			15.8361			2.3677			6.754			0			559.387			724.399
		10.6434			21.6296				21.6017			8.6632			34.0184			33.5759			11.3691			46.7618			0.03			437.647			841.986
		13.7764			31.8202				18.1861			14.6256			29.2978			43.1672			19.9924			65.8488			0.081			401.154			974.437
		9.655			60.4075				20.7439			8.9941			23.7869			30.9522			3.9521			17.8725			0.0132			56.4869			575.59
		4.3594			17.2215				11.8567			27.179			7.4951			12.7855			12.6307			6.4837			0.0095			166.676			608.94
		12.0144			110.588				10.2727			15.1272			23.6323			21.7743			6.3671			21.541			0.0399			364.175			1074.76
		16.2092			16.0433				8.65			593.399			59.1785			72.6792			19.5735			53.8175			0.0294			1953.21			1033.75
		10.0741			36.4417				31.4838			710.591			172.169			73.4818			42.924			70.4059			0.0513			868.682			1091.47
		7.501			17.2908				16.5784			441.849			202.867			84.5953			96.0771			108.666			0.165			1984.18			1073.86
		17.5442			38.7582				18.8378			227.015			60.913			77.1714			26.2548			47.233			0.5079			286.327			571.402
		9.0675			32.0887				18.9184			44.9495			77.2837			52.0302			13.8449			33.3827			0.0244			429.151			1048.46
		9.9362			28.0071				15.164			649.539			211.337			63.2194			36.8008			71.3281			0.0078			2458.36			1247.7
		7.7327			45.1469				11.9194			18.9758			18.3542			33.8017			2.4755			23.1616			0.2352			61.1731			1204.19
		9.4685			19.8218				14.0342			3.0725			135.313			18.8499			1.0922			26.5845			0.0159			336.004			740.518
		11.695			27.0928				13.9677			34.3542			17.0068			87.9615			6.3595			42.0312			0.1001			188.686			951.13
		10.4109			21.9378				14.3823			9.0068			11.0399			18.7328			6.6655			11.8556			0			255.386			434.319
		14.2026			10.4178				23.9213			283.748			171.734			84.8923			9.0127			38.5632			0.0098			2023.38			1107.88
		8.5864			15.0097				12.6207			69.3266			99.6901			43.8451			16.5271			30.5341			0.0323			1994.91			670.786
		7.8716			27.8429				29.7423			97.4762			167.662			67.2543			27.2785			66.5883			0.1057			599.341			1121.6
		20.8114			32.0351				11.8616			11.0779			7.5003			20.6296			1.3079			6.1531			0.1098			67.0303			724.058
		10.3104			22.477				9.9733			77.8416			21.0254			44.8206			9.1076			19.1776			0.0602			382.269			975.062
		11.4056			63.821				9.8503			1.5498			7.2042			10.1669			0.8655			4.4621			0.6199			27.1827			969.244
		14.213			38.8498				7.0423			29.3238			31.1959			50.3601			2.5875			19.9949			0.0685			97.2644			834.417
		13.4273			30.9032				10.5941			84.4995			238.772			28.1058			4.7626			11.0515			0.0946			86.974			540.965
		19.5517			57.7005				35.7697			40.438			14.7553			33.3859			10.0624			37.2027			0.0778			321.543			945.142
		7.7308			11.5007				16.5136			529.816			22.2776			85.1835			15.8368			90.8001			0.0449			1540.27			1240.33
		9.5499			28.1015				23.5036			55.9206			120.427			73.9011			26.0669			55.6964			0.2082			722.53			730.602
		8.0066			26.0024				4.6799			10.7728			17.1529			23.9111			0.69			7.3344			0.0085			44.561			736.152
		11.1777			27.2143				33.0651			520.445			55.4244			72.0376			32.7432			44.01			0.0212			521.905			951.381
		15.471			43.4584				27.2855			161.756			16.3043			68.6869			18.2776			21.8171			2.7004			177.708			873.814
		8.2695			39.1125				28.5813			290.038			50.0352			145.469			127.7			201.54			0.1289			2667.54			1290.64
		23.3999			36.2196				59.6017			39.371			30.4874			26.67			3.9594			10.7073			0.0617			104.481			1369.33
		10.5566			16.5819				9.4943			2.2197			18.6215			32.3429			3.858			34.604			0.0383			116.635			518.256
		10.1602			18.2274				12.0519			223.361			117.303			80.1925			17.4435			48.4761			0.3141			645.929			610.879
		10.3664			23.9732				20.0841			444.902			43.775			88.9844			28.6673			81.3088			0.0322			394.641			1003.91
		10.0891			68.8488				43.8352			96.4185			47.7049			57.1965			5.4778			16.6439			0.2479			115.74			811.364
		7.4252			43.8618				5.1138			12.7487			11.0269			42.9954			11.5407			22.6359			0.1658			338.835			1070.62
		12.7936			36.4243				60.8377			48.2977			63.3492			20.0159			2.9726			15.6376			1.3081			240.932			760.395
		10.3349			74.9248				20.4367			85.2737			16.6416			66.1742			36.5923			130.641			0.0626			381.027			1078.38
		20.4317			15.2643				14.9173			1362.06			54.9814			90.2092			12.9391			46.3002			0.0599			975.324			750.814
		9.8478			72.7925				25.7003			124.359			15.2841			50.9078			5.1126			19.4097			0.0306			72.0403			768.965
		11.4324			21.1582				11.151			34.5921			17.8743			76.311			8.9935			35.9503			0.1632			656.063			717.623
		8.5003			9.2302				19.522			28.3207			737.725			17.4095			29.6675			55.7113			0.1162			1492.04			148.654
		8.902			33.7131				12.6123			98.8129			70.4847			69.8909			14.222			48.0603			0			566.964			782.559
		14.4396			28.2262				6.6437			2.2325			1.1985			22.2724			2.6935			35.3882			0			142.316			896.019
		10.668			44.374				11.1603			6.8297			38.0343			81.7837			28.2207			89.9639			0.0549			548.184			527.089
		15.3434			28.5669				9.0496			4.3814			12.4662			16.9719			1.2619			10.8941			0.0169			97.6601			762.089
		29.5091			58.1576				14.2752			111.672			32.1759			65.8458			4.3756			36.759			0.0062			76.2632			767.465
		11.5426			14.9542				14.3861			11.6644			22.6166			26.8399			25.5622			26.5497			0.0557			2704.07			677.384
		10.182			29.0362				9.1566			228.233			41.1169			78.6993			26.1095			47.1312			0.0556			412.416			357.923
		13.5527			43.0935				17.581			245.796			108.863			114.457			25.5494			70.9006			0.1564			288.572			586.202
		7.5348			19.415				14.2199			32.4273			25.3673			39.8573			11.2211			39.5152			0.0098			1099.47			1315.76
		21.8455			34.0417				14.0639			28.8473			64.478			37.718			7.1385			20.7711			0.012			86.7381			508.239
		9.4595			26.6526				13.1592			40.1036			22.6404			19.3135			4.6679			14.6465			0.0099			125.303			892.132
		6.5257			13.5824				11.1796			6.2918			12.2146			12.7709			2.2657			5.0921			0.021			63.2507			622.162
		11.9357			19.7291				10.7751			81.9499			65.7878			44.2713			13.3541			17.367			0.0611			737.431			791.847
		18.6597			8.7682				6.7301			1.8573			2.343			10.0288			0.9387			2.5258			0.0525			16.0462			369.487
		15.3521			13.0099				48.9248			0.3625			2.3495			19.6406			0.6799			2.3484			0.082			46.8382			386.016
		18.5711			13.385				35.6551			72.0037			116.298			89.9601			3.3381			8.2277			0.1149			38.5686			317.505
		13.3882			22.343				30.6259			12.1032			31.0604			54.3249			6.3398			2.6			0.1805			22.3659			334.956
		19.908			15.204				23.3696			1.5828			13.1946			16.0966			0.9354			2.9491			0.062			19.5951			292.631
		15.9375			21.4541				47.3443			0.7601			1.4675			16.4874			1.4571			0.4066			0.0064			5.9711			381.68
		14.4506			13.3113				32.575			1.5311			8.6688			21.1944			2.7373			2.0656			0.0746			21.8994			405.551
		16.5957			15.6121				22.1746			1.7361			8.3529			16.2106			1.2774			2.9843			0.0542			29.1067			286.899
		15.2896			7.2761				8.7143			0.2688			3.0166			7.6419			0.8133			2.6248			0.032			12.6747			596.256
		13.103			14.3717				18.2455			1.4929			3.7729			23.4637			3.1978			3.3113			0.0432			56.8631			293.659
		15.9588			11.1919				27.7091			1.5544			3.9426			28.325			3.3205			4.0517			0.0929			87.2442			280.114
		14.7182			13.8109				25.9092			5.6886			9.3048			39.0798			9.5053			9.8378			0.2324			112.162			303.884
		17.0135			9.8263				19.3889			5.7035			34.1894			9.3967			1.3243			2.8291			0.0785			37.215			405.913
		14.0489			13.8225				28.7059			2.6206			13.0652			19.0435			2.8404			1.8866			0.0534			41.4986			295.083
		15.1742			11.7472				4.9626			0.4451			1.4246			6.9559			0.9506			2.2079			0			30.1271			281.27
		14.6929			21.8905				36.8846			51.3028			83.8321			106.28			3.5212			8.8536			0.0666			74.1417			382.528
		12.2782			21.99				4.6133			1.484			2.4557			6.5687			1.1796			3.6419			0.1399			9.525			809.062
		12.9997			19.4159				24.3075			2.3494			5.8777			25.3547			4.1558			2.6145			0.1488			24.1189			320.972
		18.4245			17.1506				7.2389			0.3921			2.5517			9.5133			1.3451			2.2732			0.0968			16.2785			531.421
		13.7705			19.6424				12.6939			3.2348			8.3073			17.9867			0.9506			1.9793			0.0906			17.4526			236.724
		19.0467			23.5356				21.6178			0.248			1.4904			18.058			0.7131			2.6723			0.0249			15.33			329.36
		19.5571			7.156				12.7732			0.7693			3.0149			10.5153			1.3604			3.5739			0.2052			16.5874			376.246
		15.9908			21.1095				22.1356			6.7727			16.4			26.4964			1.7764			2.8464			0.0911			24.6585			374.316
		14.5539			17.7705				10.3566			1.1107			4.9445			5.6456			1.7339			5.7648			0.0047			42.5735			575.218
		24.7954			9.1349				19.3546			0.9602			5.7743			16.8481			2.7339			4.2842			0.0356			39.7633			293.319
		17.3749			11.9488				30.1017			30.7141			81.555			44.4254			1.7009			7.0521			0.1036			46.3191			381.621
		17.4088			14.7364				27.3337			6.9106			4.0388			97.4039			23.8536			48.763			0.0158			1495.34			289.216
		18.9135			19.2526				27.5487			0.7605			3.184			26.5272			1.5138			1.5517			0.0168			24.9861			519.356
		20.2099			27.3956				15.1144			9.2074			15.7787			43.1743			2.9404			2.2306			0.0562			11.2827			228.63
		16.2012			16.3823				4.5467			0.3985			3.7487			22.2442			5.1499			7.6354			0.0124			57.996			438.341
		17.8518			13.5609				36.933			4.1572			8.2058			79.852			15.6637			24.8278			0.0994			432.298			361.516
		17.2403			19.7541				27.1847			77.1196			144.852			153.738			6.914			14.447			0.2538			95.8564			463.818
		13.3079			12.0241				29.8821			12.3228			32.5675			35.6518			3.277			5.4898			0.2136			79.1767			395.858
		14.2277			17.7556				31.1098			2.0103			5.9243			20.4155			3.4006			1.8854			0.07			16.006			375.283
		10.4546			18.6785				33.7777			46.3255			39.334			75.4652			4.3479			5.1064			0.1796			61.5919			351.751
		17.9893			7.054				13.3443			5.8914			15.3596			12.9016			2.0674			6.2461			0.0293			75.7489			347.419
		20.8601			12.7994				29.7402			0.8364			2.8807			9.7099			1.7911			2.4461			0.0057			100.333			365.98
		21.3716			11.3612				17.0309			2.8261			2.8512			7.645			0.5821			1.7958			0.1285			21.6428			294.859
		13.5678			17.2568				5.6083			0.8471			5.0758			32.724			3.755			3.0245			0.091			45.0853			321.357
		19.6683			16.2608				39.8813			4.7974			11.5832			24.8311			2.0557			2.5012			0.1244			24.7959			368.761
		14.5714			15.2647				33.1697			14.3356			29.9582			38.9739			1.5371			2.8981			0.0996			33.6732			380.79
		18.3023			19.3228				7.8179			1.3828			6.9992			21.7009			1.7402			1.5267			0.1073			22.6497			533.584
		18.6677			27.6283				10.9482			4.2944			3.7546			35.8931			2.2776			2.5999			0.1184			15.5013			332.947
		17.9102			14.2322				21.7771			0.8384			14.33			22.2454			1.1986			1.5666			0.1042			21.7012			292.644
		17.0202			21.2645				21.5051			22.2103			55.705			70.3054			3.1639			7.9964			0.1134			34.6672			341.944
		21.5989			9.7657				28.9565			15.2411			29.4559			42.1606			2.3448			3.9748			0.1335			11.9046			284.31
		13.7309			23.4245				18.9152			5.0381			9.5082			38.0183			3.2138			4.0227			0.1203			23.2998			310.096
		17.0425			11.1925				4.73			0.6788			0.7062			26.393			3.5255			6.1996			0.0056			164.296			362.868
		14.4445			14.9297				41.3033			3.0443			9.2468			20.4756			2.5106			1.9157			0.0372			52.0595			434.87
		18.6066			13.2149				30.4013			13.4611			47.1913			72.9995			3.67			4.8061			0.0765			33.3839			437.778
		12.7824			16.7755				31.3567			2.5413			11.0292			24.9781			3.723			3.5803			0.3137			27.6716			285.496
		10.3724			9.714				27.8131			2.301			17.168			18.5836			1.4632			3.0799			0.0514			83.2344			515.932
		19.108			13.2708				31.0014			3.6235			10.1824			18.9173			1.3864			3.5538			0.1005			39.9975			358.094
		19.5025			22.6097				33.4223			3.1963			4.2937			31.9468			2.4771			2.0298			0.0387			13.6071			321.049
		12.4324			17.0901				37.7829			45.5155			46.2536			100.195			4.1736			6.6285			0.1913			61.7765			349.273
		16.3128			12.8099				17.0021			0.6664			5.6628			11.9616			1.3492			2.1449			0.0617			13.8549			362.452
		13.367			16.8823				34.3487			31.3369			41.1676			67.9429			15.382			16.6631			0.2824			237.883			322.667
		11.0036			5.4222				2.3385			1.6783			1.3269			3.9882			0.864			2.182			0.0393			11.608			553.102
		15.8568			17.4039				28.9863			4.2769			11.0152			38.6696			2.7219			3.8116			0.0847			15.786			265.956
		14.0607			19.4125				23.701			16.2668			31.0487			53.4574			7.0646			8.6451			0.3807			45.9579			290.77
		14.7678			12.716				37.5618			1.9255			1.729			17.7942			3.7087			1.783			0.0827			22.1477			422.572
		14.6546			17.4968				25.5851			24.5331			32.1101			62.0189			3.0014			3.7823			0.1785			26.3602			331.006
		25.9247			19.7526				14.7172			0.2645			5.7801			17.5758			1.3588			0.9046			0.0211			16.9721			271.725
		21.4928			13.8458				42.041			3.3387			29.2993			17.7259			1.5483			1.3237			0.0687			33.36			329.783
		18.3376			32.2308				34.9025			4.2887			11.0095			24.8901			3.0795			3.9562			0.0832			57.2501			405.714
		14.0508			17.291				19.2249			1.9103			5.925			25.3252			3.0406			2.4064			0.164			35.5753			300.206
		19.1576			14.4897				37.5113			15.9378			29.472			46.6854			5.233			13.0489			0.1564			131.104			373.601
		14.9678			12.1169				20.7149			0.5347			2.7449			21.2854			1.1818			1.9489			0.0902			16.1412			318.835
		17.2596			20.7038				53.1769			52.5489			101.619			98.0407			6.0734			10.2799			0.2665			75.8901			418.87
		28.704			15.8694				16.1131			2.8222			4.1407			26.1782			1.0624			1.7816			0.1146			21.2813			321.318
		11.9501			10.9659				9.1903			0.2615			2.2424			6.8846			1.1826			3.2312			0.0835			16.696			342.426
		15.4459			15.4049				10.1795			3.3832			5.5801			9.7694			0.6884			2.7467			0.1436			20.7998			920.164
		19.5127			6.3301				11.0214			0.8079			1.8069			5.6703			0.6969			1.6346			0.0585			7.5036			433.167
		16.3316			18.4813				32.3381			0.7637			6.0028			36.9258			3.1265			1.8702			0.2084			31.7596			375.311
		13.321			14.1473				21.92			10.1729			20.1572			32.2945			4.8897			7.5604			0.0466			146.122			409.459
		20.4497			23.6576				38.3913			2.5385			1.9477			25.0162			5.7284			5.1421			0.0304			98.3658			443.113
		10.7843			14.7297				18.9732			10.9897			18.5656			49.1199			17.5153			13.4397			0.0826			422.688			355.766
		12.8807			13.7967				17.4013			30.4332			18.8241			40.482			2.3582			9.9972			0.3352			38.5123			543.227
		14.7526			21.3027				20.8239			7.3456			13.2977			41.7705			3.757			3.6727			0.1487			34.8338			350.586
		14.4757			13.0857				5.1716			0.734			4.4714			10.9055			1.5476			3.3961			0.2739			17.8002			576.823
		20.6667			10.9163				30.198			2.7801			8.8304			9.8983			1.5133			1.9067			0.0262			56.2027			180.535
		22.5141			14.9188				4.2112			0.8443			3.0267			7.4481			1.2049			2.2032			0.0337			12.1488			617.413
		22.3734			11.1113				29.6509			2.5129			14.7632			18.4261			1.7306			2.3854			0.0115			31.8889			369.675
		17.5529			24.3357				19.9639			0.704			4.1386			24.7447			3.0831			2.3285			0.0319			21.6255			288.452
		16.2057			14.4914				21.699			7.1531			7.1749			38.2536			3.6093			1.6549			0.1499			25.0255			326.747
		8.3911			14.8932				23.1636			35.9452			63.6013			98.6567			4.6104			9.9127			0.2547			24.3264			320.929
		13.3193			6.0244				19.0364			1.3824			6.3045			7.4031			1.6204			3.4567			0.0621			29.4181			477.161
		18.8675			15.1894				18.8362			3.7895			8.2001			10.2181			2.2864			3.4663			0.1126			28.8112			378.544
		18.9546			15.8945				10.3077			2.7			11.4373			29.0891			3.6216			3.2573			0.0419			53.1584			398.622
		17.1697			8.9122				18.1019			2.0083			5.9413			12.5827			1.5798			0.9398			0.088			60.0237			343.534
		26.49			7.787				15.9732			0.2809			7.7358			4.7048			0.7875			1.5421			0.0424			67.4581			502.672
		16.3636			12.8585				22.0921			8.2976			9.9812			46.2201			13.3207			14.3178			0.1235			246.267			439.037
		11.8285			13.9249				24.8023			9.6128			26.1778			26.6058			2.5452			2.8646			0.0429			25.8469			289.222
		14.8722			20.4354				26.069			6.3316			9.1817			26.2481			4.3012			2.7228			0.0931			33.2724			363.955
		20.2551			29.4656				10.4247			1.7515			1.6656			27.7957			3.5475			2.7766			0.13			38.7977			427.875
		20.0193			16.9445				26.3267			1.1756			12.4537			25.0923			1.329			1.7201			0.0152			22.6244			269.757
		16.2806			12.8704				17.805			1.1081			5.8998			9.2044			1.4718			2.9155			0.0912			20.6351			340.646
		20.7025			10.8098				74.6404			0.6854			22.0814			13.0835			1.286			3.0599			0.0993			21.3461			398.818
		11.7118			13.9888				26.4417			38.3592			61.8484			105.731			7.0872			9.6201			0.0924			111.829			381.636
		12.8383			7.1115				7.3745			2.1271			5.1448			6.0993			1.5727			3.2803			0.0344			52.506			625.686
		18.6			9.459				25.2898			1.6699			2.8547			17.1906			3.059			1.7028			0.0804			17.0699			380.052
		18.6211			21.668				16.2316			14.0014			31.0138			42.4477			1.9424			5.5001			0.0764			29.8659			366.898
		26.8878			13.564				22.1115			1.886			18.2438			11.5161			1.7652			1.6925			0.0097			130.411			286.322
		16.3901			17.5317				15.2598			5.4781			10.9144			47.2886			5.2464			3.8714			0.2519			41.1264			282.273
		10.5602			29.1031				84.9294			19.9337			33.1394			17.5995			1.0145			1.8717			0.0204			66.8509			474.714
		15.8126			6.3971				15.9259			0.5918			6.142			14.3539			3.8539			5.8946			0.0185			90.4021			413.872
		17.5221			23.7356				17.0842			13.9918			20.3887			47.3832			2.3752			3.0687			0.1236			20.3609			288.194
		15.2153			10.72				43.1056			8.9881			16.3219			36.9298			1.8909			4.6646			0.1048			34.624			321.976
		19.0814			7.2371				11.108			1.241			2.3015			8.2455			1.4311			4.2471			0.0137			16.8397			353.082
		12.8622			15.7065				15.3676			7.5023			16.4727			81.2855			14.1748			8.7445			0.0442			119.591			366.972
		9.7517			15.7016				21.1543			28.9627			26.6439			91.3195			14.3509			15.4141			0.1746			215.508			449.746
		15.318			21.1795				25.0524			1.3467			8.1396			19.7216			2.5442			1.6354			0.0481			29.731			336.478
		14.9777			19.4731				26.0551			3.0569			6.4889			28.8396			6.4718			3.8419			0.1162			84.8136			324.77
		17.005			26.0141				18.5715			1.9233			4.5513			30.693			2.6625			2.2651			0.1432			24.4318			293.958
		20.0063			12.6952				55.1981			1.7652			57.6333			53.0169			6.6856			7.5104			0.0615			70.8465			422.736
		12.5864			20.453				11.4196			18.4612			69.7786			37.0547			1.427			7.1052			0.1594			41.5856			553.227
		21.1116			7.107				30.9261			18.2657			68.6044			24.3122			1.4066			3.7653			0.0348			60.5315			388.663
		20.2577			17.9819				32.7338			1.0589			3.7576			38.0055			3.9844			10.7313			0.0583			109.085			301.123
		13.1503			13.054				18.32			0.8715			2.4512			45.3789			6.2953			10.323			0.0464			52.9409			282.142
		16.3621			18.4517				18.767			16.0343			14.3328			54.1592			6.0991			10.6362			0.147			77.9537			299.622
		21.0712			14.59				43.3421			15.6499			47.5462			28.4605			1.8843			4.4135			0.0485			30.4563			373.369
		16.9712			20.8446				17.4949			7.5603			14.8858			32.6032			3.6731			3.4397			0.1848			18.5004			277.659
		21.5548			15.4537				13.9119			0.9037			2.5462			33.1133			3.1177			1.9058			0.0332			17.8405			291.247
		17.3691			12.7508				8.2399			0.8486			2.2634			11.5168			1.3438			2.0549			0.0948			24.1516			359.373
		16.3077			13.0768				29.0743			2.6941			3.0016			23.3468			1.4199			4.1763			0.3083			39.445			443.838
		18.5286			23.1783				3.4192			0.6354			1.2976			7.8549			1.036			1.2232			0.053			11.8518			611.433
		15.2831			18.8909				33.2623			3.6123			6.8623			26.4599			3.6272			3.9819			0.125			49.5319			308.811
		16.9182			22.2502				19.0532			1.5617			4.9388			28.4383			2.814			2.0481			0.1036			22.7886			326.485
		15.931			21.0375				26.8568			3.6302			11.7177			24.7046			2.4496			3.8508			0.1435			31.1088			358.267
		15.1914			17.7433				19.7137			5.416			11.4637			24.3766			2.3332			2.8194			0.0697			42.2955			354.068
		15.3632			20.0425				17.8554			3.5094			8.4809			17.2502			3.4822			2.5348			0.1186			85.5307			342.002
		15.8353			17.3514				22.4996			0.8344			5.9043			23.8804			0.8732			2.2491			0.0259			21.3925			286.05
		19.3169			19.0985				14.7975			4.9044			15.5501			29.5677			1.8233			3.3356			0.1529			17.9301			202.038
		13.3834			11.8484				21.0196			8.9039			27.5651			26.8792			2.514			3.7481			0.1221			70.3706			488.944
		12.2976			21.9688				21.9555			10.2921			17.0411			39.4525			3.0475			2.5972			0.1503			24.847			308.908
		15.3096			20.3436				14.4784			35.7449			75.1278			98.8016			2.0157			6.6431			0.0718			19.628			311.704
		11.5764			19.6966				15.9662			5.5977			9.4638			33.8209			4.2684			2.8647			0.1136			42.16			308.706
		21.3275			13.0941				10.6315			0.415			0.6744			7.8712			0.5717			2.4341			0.0412			10.0139			351.31
		19.3666			12.6205				26.1445			9.7817			36.7747			32.8298			3.8229			10.6592			0.116			54.8596			267.121
		14.5573			17.3957				15.9356			1.231			3.0084			37.1961			5.6905			8.6282			0.1508			60.0809			270.935
		17.9163			6.5918				11.9696			6.7165			9.6415			23.2696			2.1311			4.4728			0.1099			26.5766			385.479
		17.2769			7.8639				2.6644			0.0658			1.8252			6.1863			0.9657			1.0438			0.1191			3.7263			489.687
		15.727			13.0731				30.5973			9.5901			11.0429			55.2703			15.7667			16.1496			0.1162			238.118			367.587
		19.7718			18.4153				26.162			1.7722			9.2989			13.0085			1.0687			1.5917			0.0377			88.694			374.742
		16.9339			15.3575				26.7069			2.956			7.3677			21.6137			2.748			3.7318			0.0752			30.6981			413.08
		16.6297			11.8301				53.1136			13.0726			81.1013			34.0343			2.8188			3.6313			0			25.3492			450.644
		20.0469			5.9415				29.3902			0.887			9.2414			5.3746			0.7776			2.4572			0.0062			79.5015			295.869
		22.734			10.5427				41.045			1.4124			15.0872			9.3071			1.3995			2.8831			0.0756			85.2856			342.933
		13.1109			13.1881				4.7951			0.9362			4.9588			19.1927			1.1282			1.2293			0.0484			17.292			481.193
		33.7637			10.3067				2.1657			0.3468			3.3679			1.1099			0.1486			1.3661			0			99.1196			103.603
		14.0114			31.2212				2.8558			4.0978			33.4709			11.419			2.0068			6.6727			0.0789			34.1486			1157.89
		19.0018			21.6828				8.6462			1.5614			3.4341			11.7355			0.5017			9.9468			0.0069			46.3483			1493.33
		23.6719			11.3295				6.0325			0.2208			8.6552			5.3601			0.8193			8.3414			0.0091			130.19			910.661
		40.1984			18.4997				5.8696			87.9804			4.0779			15.087			3.7966			9.465			0.0125			153.128			848.928
		24.9263			21.4059				6.1183			2.9428			4.4693			8.566			0.164			11.2703			0			109.739			2065.78
		46.67			25.3195				5.3921			4.1189			3.6155			11.3911			4.7799			15.5557			0.1976			61.1463			555.123
		19.6684			38.2667				2.9849			18.2826			3.818			28.6768			0.7329			1.8656			0.0205			164.293			900.248
		15.6308			31.3306				2.0758			0.0458			0.2394			7.652			2.113			0.5042			0			11.6324			342.309
		25.1445			38.2357				2.6031			0.0684			1.7146			6.9509			2.2198			1.3335			0.0309			24.4571			513.914
		33.4026			37.5866				2.3406			0.3277			1.1844			6.6165			2.3058			0.6864			0.0165			101.748			631.696
		28.1524			58.2362				2.3701			0.414			0.2434			12.6499			1.5325			1.398			0.0156			16.483			462.694
		17.5544			31.4966				5.6835			0.1775			1.5885			15.4217			1.1337			0.8796			0.0268			21.0889			530.026
		21.9053			35.3145				3.8891			0.1498			0.9917			5.6718			0.5054			0.6932			0			17.2362			350.829
		20.9503			26.0143				10.9883			5.9489			2.1944			34.8794			16.1623			22.8065			0			515.693			388.693
		12.7727			46.7372				4.8985			97.7698			6.5136			53.4409			4.1922			11.6542			0.0793			89.5704			1712.61
		17.3237			52.6992				2.1955			0.0382			0.5094			10.2185			1.6981			1.384			0.1644			28.0298			497.506
		18.6385			11.1375				4.0769			2.3656			1.7989			9.2697			0.9884			3.9274			0.0799			27.8729			400.345
		26.3412			24.7398				4.9172			40.1938			6.1722			26.9182			10.4247			11.1717			0.0243			216.387			1108.31
		19.0326			30.0353				7.6495			6.7816			12.2205			18.291			5.4844			3.3531			0.0584			37.7869			857.026
		23.2963			34.4798				4.0128			3.6374			1.2611			30.8999			6.0095			7.6596			0.0237			165.617			499.354
		19.649			53.803				3.197			0.5302			1.6052			18.2205			1.1966			1.2999			0.2069			13.5543			471.96
		15.4984			11.7754				3.1278			0.8911			4.3415			7.5562			2.739			2.209			0.0949			26.2125			493.987
		20.7161			49.5621				3.596			8.8755			2.5415			31.0109			3.1555			5.1425			0.0623			35.9327			661.513
		22.282			49.5945				2.6976			0.4366			2.1936			6.7192			1.1803			0.9754			0.1168			20.9803			565.472
		23.0907			37.0692				3.8617			3.1353			3.4986			18.3192			5.7321			3.47			0.0584			56.689			358.228
		21.8066			53.9232				1.7546			0.2311			0.8454			7.8408			1.4042			1.1958			0.0872			11.1718			472.346
		21.2654			37.3932				2.1398			0.4239			1.4215			8.2056			0.7794			1.6567			0			13.2461			649.453
		25.817			22.6755				6.4411			0.1751			1.6809			4.3764			0.6915			0.9481			0.0099			66.5158			1186.63
		21.3357			29.8587				3.9092			98.0497			2.4443			25.0544			10.416			7.728			0.0748			93.3362			655.469
		18.5547			23.438				6.242			11.9226			3.9701			23.2045			4.9074			10.1593			0.4801			61.4129			497.284
		23.3028			31.3487				2.1412			6.7702			0.8			15.6544			5.3969			3.411			0.077			103.211			689.199
		18.664			20.0663				2.2554			0.2379			0.3729			3.1185			0.6089			0.7841			0.0154			55.0386			178.359
		17.1838			39.0777				3.0101			0.8909			1.1363			8.726			1.6796			2.6767			0.0957			13.5473			497.768
		22.8025			53.2238				1.6317			0.5398			0.5025			7.0843			0.9528			0.7942			0.0764			18.0145			515.856
		18.7784			33.6136				9.6612			17.967			2.3352			130.107			83.0427			48.69			0.0278			1559.96			396.361
		24.3383			39.7537				3.3461			0.9442			1.9447			8.2429			2.2252			1.8753			0.0335			23.6358			455.608
		15.5657			20.0734				7.6271			67.4367			14.3024			30.0832			3.7827			4.5009			0.0181			88.679			442.132
		14.7783			20.4296				8.9503			4.0252			2.5182			19.4273			2.6662			2.8819			0.0171			28.1719			410.201
		20.1539			51.7674				3.5329			0.0765			0.6149			17.7919			0.1762			0.7788			0.0087			16.7768			999.712
		20.2376			44.9296				3.5384			0.1758			0.1629			6.7412			0.9068			1.2802			0.0434			16.3974			467.614
		16.5165			46.1613				1.9718			0.2617			0.4576			25.1867			4.6432			3.8287			0.0638			117.059			494.193
		30.4518			35.7703				5.056			2.188			0.735			53.7893			49.2817			16.2971			0.0071			914.788			495.03
		20.2226			33.1531				4.5741			0.3718			0.5381			9.2193			1.3132			1.8538			0.0129			22.5029			356.963
		25.1527			41.8336				1.7882			0.032			0.2134			5.9065			1.291			0.5287			0.0072			12.1094			329.187
		21.8544			29.1189				3.2462			1.1395			1.3399			10.7482			0.5171			1.0185			0			18.3506			650.619
		29.0063			39.1918				0.9624			0.0362			0.1136			8.0023			0.356			0.5368			0			9.3024			387.713
		28.7709			77.0038				8.8142			0.7691			0.8906			6.4498			1.5833			2.6494			0.0237			24.8274			459.634
		16.5292			35.9585				2.901			23.1179			12.8826			10.6969			0.9421			6.4294			0.0779			103.865			175.78
		14.7842			11.7112				2.746			3.7203			4.4833			14.0605			1.4405			5.9057			0.3147			90.4725			986.072
		13.5778			23.6277				8.8011			120.864			195.63			97.2111			3.6925			28.3283			1.2893			195.354			865.01
		13.0336			28.7527				16.6046			72.0554			162.677			130.491			1.1055			19.6432			0.4692			40.1678			564.152
		13.866			27.1606				16.5574			279.413			457.975			201.241			5.1307			53.2479			0.6692			157.778			574.031
		18.3167			38.9782				17.8144			23.7824			145.058			40.6827			0.8519			12.7972			2.347			29.303			736.752
		9.0706			24.8805				9.0051			16.7118			250.497			19.8941			0.4165			4.7246			0.0842			120.157			1321.82
		13.7288			23.023				11.9907			97.3441			60.7824			200.036			2.081			38.8305			2.4382			199.026			791.107
		26.8328			33.7767				12.0321			3.1517			6.0664			29.5507			0.7363			1.7506			0.0317			64.4026			702.46
		14.174			13.8851				26.0898			22.7633			12.6164			34.0256			24.3292			29.1659			0			1202.84			933.531
		12.0833			7.2855				39.5527			1.1754			1.2198			43.8696			12.0947			23.4517			0.015			279.127			1127.59
		19.5449			13.3537				28.8413			0.4501			2.6944			9.1538			0.5193			0.5066			0			82.9655			852.657
		17.5667			8.3138				28.7674			43.0525			33.1483			41.3522			50.0366			22.8819			0.0376			1943.69			527.132
		20.4526			22.2231				10.8621			36.8026			22.7037			58.9075			0.9467			5.677			0.0087			119.989			2184.82
		21.8784			13.6607				7.4045			16.2974			2.0577			72.0268			27.2445			31.3943			0.0071			856.122			747.411
		14.7577			10.3403				20.0485			1.7127			3.8261			21.1204			1.6354			2.3251			0.0388			313.697			400.39
		12.2651			15.2896				9.2177			3.5305			7.0077			14.2217			1.7145			4.2761			0			118.639			582.99
		14.9588			13.2955				14.668			10.7858			20.392			22.4678			2.7641			5.2227			0.4217			437.456			488.899
		12.7531			17.6616				3.9373			0.9844			1.7146			3.1889			1.2325			1.9139			0			13.6792			1467.52
		39.1979			28.4851				12.0397			2.9182			1.8703			14.2531			1.3541			2.1252			0.0233			38.0367			197.044
		24.3034			32.6429				1.8342			0.4555			1.3023			5.3289			2.5172			1.0707			0.0728			21.7355			756.505
		28.183			62.6564				37.0861			1.1344			1.0825			3.375			1.5954			1.0778			2.2881			24.1296			1086.62
	P value	<0,0001		P value	<0,0001			P value	<0,0001		P value	<0,0001		P value	<0,0001		P value	<0,0001		P value	<0,0001		P value	<0,0001		P value	<0,0001		P value	<0,0001		P value	0.5488

## Sheet: Fig S1 
	Fig S1b							Fig S1d		STING p-366				TBK p173				STING				TBK1
		UT	MβCD		Unpaired t test
		2.79	0.29		P value	0.0035
		3.32	0.33		P value summary	**
		2.11	0.69
	Fig S1c
		UT	cGAMP	Fili	M?CD
		1	1.01993	16.6611	5.72093
		1	3.11925	13.908	8.24856
		1	1.76295	13.8029	5.31945
	Fig S1e

## Sheet: Fig S2
	Fig S2a
		AAVS1	LSS-gRNA	ABCG1-gRNA1	ABCG1-gRNA2
	KO score %	94	81	65	79
	Fig S2b								Fig S2c
	Fig S2d
	UT	cGAMP (5 µM)	cGAMP (50 µM)	Fili	cGAMP (5 µM) + Fili	cGAMP (50 µM) + Fili	UT	cGAMP (5 µM)	cGAMP (50 µM)	Fili	cGAMP (5 µM) + Fili	cGAMP (50 µM) + Fili	Pos
	1	3.83961	8.79403	2.10047	9.42513	20.4406	1.95027	1.2447	1.1081	1.55611	2.28658	1.41892	22.6179
	1	1.18766	7.12583	0.876677	7.13283	14.7772	0.445037	0.97548	1.00186	0.698189	0.771397	0.86035	18.3803
	1	3.1517	6.23043	1.4876	5.59122	12.3868	1.16305	1.29605	1.66955	1.71722	2.00341	1.03147	19.0479
	Fig S2e
	UT	cGAMP (5 µM)	cGAMP (50 µM)	MbCD	cGAMP (5 µM) + MbCD	cGAMP (50 µM) + MbCD	UT	cGAMP (5 µM)	cGAMP (50 µM)	MbCD	cGAMP (5 µM) + MbCD	cGAMP (50 µM) + MbCD	Pos
	1	0.865338	9.91008	1.33938	2.6722	15.5945	0.643859	1.69726	0.471441	2.07069	0.706389	0.394423	19.3455
	1	2.0126	7.55562	0.564025	5.03127	8.74876	1.3429	0.196356	1.37207	1.11602	0.932065	1.14196	12.4069
	1	2.60068	7.71171	0.83387	4.64282	19.6309	0.57052	0.678892	1.35617	1.11173	3.17692	3.36711	19.6712

## Sheet: Fig S4
	Fig S4a
		AAVS1	SOAT1-gRNA1	SOAT1-gRNA2	VAPA-gRNA1	VAPA-gRNA2	S1R-gRNA1	S1R-gRNA2	CAV1-gRNA1	CAV1-gRNA2	OSBP-gRNA1	OSBP-gRNA2
	KO score %	89	80	62	82	87	69	72	82	80	79	68
	Fig S4b
			Mock			cGAMP
		Control	2.47	2.38	2.4	1.83	1.97	1.86
		LSS-gRNA1	1.91	1.53	1.97	0.92	0.66	0.9
		ABCG1-gRNA2	3.02	2.71	2.99	2.52	2.18	2.29
	One-way ANOVA test	Summary	Adjusted P Value
	Control-Mock vs. LSS-gRNA1-Mock	**	0.0067
	Control-Mock vs. ABCG1-gRNA2-Mock	*	0.0312
	Control-cGAMP vs. LSS-gRNA1-cGAMP	**	<0,0001
	Control-cGAMP vs. ABCG1-gRNA2-cGAMP	*	0.0398

## Sheet: Fig S6
		Fig S6b

[truncated: 3 more sheets: Fig S7, Fig S8, Fig S9]
